# Supplementary material for: Genetic Overlap Between Global Cortical Brain Structure, C-Reactive Protein, and White Blood Cell Counts
Source: Biol Psychiatry. Author manuscript; Available in PMC 2024 Dec 30. (PMC11684752; doi:10.1016/j.biopsych.2023.06.008)
Supplement: SupplementaryTables [file NIHMS2041558-supplement-SupplementaryTables.xlsx]

## Sheet: ST1
Traits	Consortium	Condition	Analyses
Thicknes	ENIGMA	Full European Sample	LDSR, LAVA, MiXeR, SMR
Surface Area	ENIGMA	Full European Sample	LDSR, LAVA, MiXeR, SMR
Thicknes	ENIGMA	European Sample No UK Biobank	conjFDR
Surface Area	ENIGMA	European Sample No UK Biobank	conjFDR
CRP	Neale Lab (UK Biobank)	Full European Sample	LDSR, LAVA, MiXeR, SMR
Blood Cell Counts	Blood Cell Consortium	Full European Sample	LDSR, LAVA, MiXeR, SMR
Blood Cell Counts	Blood Cell Consortium	UK Biobank Only (European Sample)	conjFDR
Blood Cell Counts	Blood Cell Consortium	East Asian Sample	Replication
Thicknes	UK Biobank	European sample	Replication
Surface Area	UK Biobank	European sample	Replication

## Sheet: ST2
Cells	t	df	p-value
Basophil	-3.90	5503	9.75e-5
Eosinophil	-3.13	5507	1.71e-3
Lymphocyte	-5.63	5516	1.89e-8
Monocyte	-3.31	5502	9.33e-4
Neutrophil	-10.90	5519	4.88e-27
Leukocyte	-12.18	5529	4.53e-29

## Sheet: ST3
Association	No. of Nominally Significant Correlations		No. of Significant Correlations post FDR Correction
	Positive	Negative	Positive	Negative
Surface Area and Basophils	76	78	6	5
Surface Area and Eosinophils	140	74	24	7
Surface Area and Lymphocytes	95	126	8	4
Surface Area and Monocytes	97	134	10	18
Surface Area and Neutrophils	78	121	7	16
Surface Area and Leukocytes	90	140	5	16
Surface Area and CRP	43	92	2	12
Thickness and Basophils	87	85	5	4
Thickness and Eosinophils	83	123	7	13
Thickness and Lymphocytes	109	135	7	11
Thickness and Monocytes	117	109	12	6
Thickness and Neutrophils	119	190	14	12
Thickness and Leukocytes	129	130	12	12
Thickness and CRP	54	100	3	5

## Sheet: ST4
trait1	trait2	pi1.	pi1.	pi2.	pi2.	pi12.	pi12.	nc1.p9.	nc1.p9.	nc2.p9.	nc2.p9.	nc12.p9.	nc12.p9.	Best vs min	Best vs max	Proportion
		mean.	std.	mean.	std.	mean.	std.	mean.	std.	mean.	std.	mean.	std.	AIC	AIC	trait2 overlap
Surface Area	Basophil	0.00050	4.9e-05	1.5e-04	3.4e-05	1.2e-04	3.0e-05	1604	156	467	107	370	94	19.1	25.5	0.44
Surface Area	Eosinophil	0.00043	4.2e-05	2.1e-04	2.0e-05	1.9e-04	2.5e-05	1384	133	661	65	590	79	31.7	51.5	0.47
Surface Area	Lymphocyte	0.00040	3.9e-05	2.8e-04	3.9e-05	2.2e-04	3.2e-05	1268	125	902	126	707	103	47.9	59.9	0.44
Surface Area	Monocyte	0.00044	4.9e-05	1.7e-04	4.8e-05	1.8e-04	3.4e-05	1414	156	548	152	560	109	44.8	43.6	0.51
Surface Area	Neutrophil	0.00037	4.0e-05	2.8e-04	3.2e-05	2.5e-04	2.3e-05	1189	128	881	103	786	73	36.2	54.8	0.47
Surface Area	Leukocyte	0.00036	5.0e-05	3.2e-04	4.3e-05	2.6e-04	3.2e-05	1158	160	1021	136	817	102	37.4	65.6	0.44
Surface Area	CRP	0.00058	4.5e-05	2.2e-05	9.6e-06	4.0e-05	6.1e-06	1846	144	69	31	129	19	1.8	9.5	0.65
Thickness	Basophil	0.00086	7.9e-05	2.3e-04	1.8e-05	3.1e-05	2.0e-05	2754	253	739	56	98	63	5.9	27.4	0.12
Thickness	Eosinophil	0.00076	6.1e-05	2.6e-04	4.9e-05	1.3e-04	4.7e-05	2440	194	839	157	413	150	13.7	36.0	0.33
Thickness	Lymphocyte	0.00068	6.5e-05	2.9e-04	5.8e-05	2.1e-04	4.0e-05	2182	206	939	185	670	126	16.8	34.5	0.42
Thickness	Monocyte	0.00070	7.7e-05	1.5e-04	4.8e-05	1.9e-04	4.6e-05	2236	246	492	154	616	146	26.7	19.3	0.56
Thickness	Neutrophil	0.00064	7.0e-05	2.7e-04	7.1e-05	2.5e-04	5.3e-05	2051	223	866	226	802	169	24.5	25.7	0.48
Thickness	Leukocyte	0.00065	9.3e-05	3.4e-04	4.5e-05	2.4e-04	4.4e-05	2083	297	1068	144	769	139	22.6	36.7	0.42
Thickness	CRP	0.00085	7.4e-05	9.8e-06	1.1e-05	4.2e-05	1.4e-05	2718	237	31	35	134	45	6.1	2.1	0.81

## Sheet: ST5
Trait 1	Trait 2	locusnum	snpid	chrnum	chrpos	A1	A2	zscore_Trait 1	zscore_Trait2	conjfdr_Trait1_Trait2	prune_Trait1_Trait2	min_conjfdr	pval_Trait1	pval_Trait2
Surface Area	Basophil	1	rs1268122	6	126349980	T	G	-3.953503	3.598681	4.685715e-02	0	4.685715e-02	7.701541e-05	3.198357e-04
Surface Area	Basophil	1	rs1268119	6	126375581	T	C	-4.425314	3.536380	4.044624e-02	1	4.044624e-02	9.630208e-06	4.056504e-04
Surface Area	Basophil	1	rs11154343	6	126412953	T	C	-5.172501	3.493705	4.580481e-02	0	4.580481e-02	2.309815e-07	4.763670e-04
Surface Area	Basophil	2	rs17168271	7	134853231	G	A	-4.019243	3.951486	3.713359e-02	1	3.713359e-02	5.838552e-05	7.766752e-05
Surface Area	Basophil	2	rs2278127	7	134854564	C	A	-3.962650	3.928560	4.545209e-02	0	4.545209e-02	7.412226e-05	8.545618e-05
Surface Area	Basophil	3	rs7904248	10	104544753	A	C	3.998635	-3.961310	3.989664e-02	0	3.989664e-02	6.370883e-05	7.453965e-05
Surface Area	Basophil	3	rs7080587	10	104545274	C	T	3.962565	-3.942050	4.546523e-02	0	4.546523e-02	7.414882e-05	8.078815e-05
Surface Area	Basophil	3	rs1475643	10	104546467	C	T	4.108854	-3.714977	2.637823e-02	0	2.637823e-02	3.976281e-05	2.032226e-04
Surface Area	Basophil	3	rs10748830	10	104548382	A	C	4.023003	-3.932972	3.663808e-02	0	3.663808e-02	5.746088e-05	8.390184e-05
Surface Area	Basophil	3	rs10786710	10	104548739	C	T	4.007531	-3.924226	3.867437e-02	0	3.867437e-02	6.135689e-05	8.700890e-05
Surface Area	Basophil	3	rs1018696	10	104549066	A	G	4.045323	-3.924226	3.368793e-02	0	3.368793e-02	5.225101e-05	8.700890e-05
Surface Area	Basophil	3	rs1018697	10	104549224	C	A	4.041554	-3.924226	3.418716e-02	0	3.418716e-02	5.309819e-05	8.700890e-05
Surface Area	Basophil	3	rs1953930	10	104549461	G	A	4.069488	-3.937468	3.078769e-02	0	3.078769e-02	4.711659e-05	8.234584e-05
Surface Area	Basophil	3	rs1953929	10	104549539	A	G	4.371477	-3.961310	9.980561e-03	1	9.980561e-03	1.234087e-05	7.453965e-05
Surface Area	Basophil	3	rs1953928	10	104549649	G	A	4.001631	-3.919970	3.944900e-02	0	3.944900e-02	6.290739e-05	8.856002e-05
Surface Area	Basophil	3	rs7392913	10	104550538	A	G	4.053669	-3.877523	3.258100e-02	0	3.258100e-02	5.042046e-05	1.055254e-04
Surface Area	Basophil	3	rs2150928	10	104550985	G	A	4.048969	-3.932972	3.320462e-02	0	3.320462e-02	5.144371e-05	8.390184e-05
Surface Area	Basophil	3	rs7911528	10	104551567	A	G	4.033385	-3.932972	3.526762e-02	0	3.526762e-02	5.497904e-05	8.390184e-05
Surface Area	Basophil	3	rs6584525	10	104551981	G	A	4.021251	-3.907635	3.686890e-02	0	3.686890e-02	5.788976e-05	9.320414e-05
Surface Area	Basophil	3	rs11191395	10	104552594	T	C	4.067493	-3.932972	3.101036e-02	0	3.101036e-02	4.752159e-05	8.390184e-05
Surface Area	Basophil	3	rs11191396	10	104552865	A	G	4.032526	-3.915788	3.538111e-02	0	3.538111e-02	5.518042e-05	9.010958e-05
Surface Area	Basophil	3	rs4919677	10	104554304	G	A	4.057066	-3.915788	3.217274e-02	0	3.217274e-02	4.969296e-05	9.010958e-05
Surface Area	Basophil	3	rs7073114	10	104555651	C	T	4.040429	-3.971558	3.433610e-02	0	3.433610e-02	5.335359e-05	7.140421e-05
Surface Area	Basophil	3	rs11191397	10	104558274	C	A	4.183904	-3.956347	1.966599e-02	0	1.966599e-02	2.865454e-05	7.610451e-05
Surface Area	Basophil	3	rs10748831	10	104558743	T	C	4.059678	-3.976852	3.188180e-02	0	3.188180e-02	4.914034e-05	6.983352e-05
Surface Area	Basophil	3	rs7088711	10	104559266	G	A	4.057383	-3.956347	3.213743e-02	0	3.213743e-02	4.962558e-05	7.610451e-05
Surface Area	Basophil	3	rs7092051	10	104559477	C	T	4.052486	-3.966379	3.273813e-02	0	3.273813e-02	5.067635e-05	7.297290e-05
Surface Area	Basophil	3	rs7092346	10	104559764	A	G	4.054985	-3.999301	3.240637e-02	0	3.240637e-02	5.013759e-05	6.352986e-05
Surface Area	Basophil	3	rs7909612	10	104561456	G	A	4.069021	-4.024115	3.083982e-02	0	3.083982e-02	4.721110e-05	5.718986e-05
Surface Area	Basophil	3	rs7086400	10	104562097	G	A	4.058783	-4.017662	3.198152e-02	0	3.198152e-02	4.932906e-05	5.877850e-05
Surface Area	Basophil	3	rs7918308	10	104563517	C	T	3.950840	-4.017662	4.726552e-02	0	4.726552e-02	7.787727e-05	5.877850e-05
Surface Area	Basophil	3	rs7896903	10	104566417	A	G	4.052548	-4.024115	3.272988e-02	0	3.272988e-02	5.066288e-05	5.718986e-05
Surface Area	Basophil	3	rs10748832	10	104568480	G	A	4.068024	-4.059363	3.095117e-02	0	3.095117e-02	4.741360e-05	4.920668e-05
Surface Area	CRP	1	rs7775748	6	126623947	T	C	4.344256	-5.109323	4.096508e-03	0	4.096508e-03	1.397486e-05	3.233150e-07
Surface Area	CRP	1	rs9401874	6	126625617	T	G	4.583168	-5.369592	1.469655e-03	0	1.469655e-03	4.579847e-06	7.891517e-08
Surface Area	CRP	1	rs10499135	6	126626333	G	A	4.637704	-5.412938	1.159302e-03	0	1.159302e-03	3.523013e-06	6.199901e-08
Surface Area	CRP	1	rs1338840	6	126629425	A	G	4.651405	-5.448672	1.089630e-03	0	1.089630e-03	3.296809e-06	5.074733e-08
Surface Area	CRP	1	rs9372836	6	126630298	T	C	4.686608	-5.447932	9.357158e-04	0	9.357158e-04	2.777708e-06	5.095869e-08
Surface Area	CRP	1	rs1455738	6	126636820	G	A	4.577695	-5.420181	1.503648e-03	0	1.503648e-03	4.701269e-06	5.953858e-08
Surface Area	CRP	1	rs9372837	6	126638124	A	G	4.572490	-5.424976	1.535946e-03	0	1.535946e-03	4.819617e-06	5.796231e-08
Surface Area	CRP	1	rs1591806	6	126641185	G	A	4.633704	-5.446346	1.179607e-03	0	1.179607e-03	3.591813e-06	5.141503e-08
Surface Area	CRP	1	rs970403	6	126645966	A	G	4.611505	-5.441351	1.293032e-03	0	1.293032e-03	3.997648e-06	5.287790e-08
Surface Area	CRP	1	rs1455737	6	126647204	G	T	4.579349	-5.418226	1.493382e-03	0	1.493382e-03	4.664263e-06	6.019334e-08
Surface Area	CRP	1	rs6904938	6	126648067	G	A	4.751708	-5.392643	6.991679e-04	0	6.991679e-04	2.017052e-06	6.942883e-08
Surface Area	CRP	1	rs9388481	6	126648848	T	C	4.383158	-5.443016	3.470447e-03	0	3.470447e-03	1.169715e-05	5.238591e-08
Surface Area	CRP	1	rs9388485	6	126653474	C	A	4.608126	-5.456878	1.314144e-03	0	1.314144e-03	4.063148e-06	4.845781e-08
Surface Area	CRP	1	rs9385396	6	126653855	A	G	4.617792	-5.460302	1.260217e-03	0	1.260217e-03	3.878453e-06	4.753253e-08
Surface Area	CRP	1	rs1378579	6	126655243	A	C	4.707316	-5.432208	8.497286e-04	0	8.497286e-04	2.510000e-06	5.566085e-08
Surface Area	CRP	1	rs4897175	6	126657472	G	A	4.733277	-5.023585	7.618389e-04	0	7.618389e-04	2.209240e-06	5.071583e-07
Surface Area	CRP	1	rs6919397	6	126659043	G	T	5.100740	-5.846753	1.421746e-04	0	1.421746e-04	3.383283e-07	5.012619e-09
Surface Area	CRP	1	rs9388486	6	126661154	C	T	5.055855	-5.913827	1.758612e-04	0	1.758612e-04	4.284678e-07	3.342484e-09
Surface Area	CRP	1	rs9375435	6	126661858	T	C	5.062312	-5.928765	1.703313e-04	0	1.703313e-04	4.142019e-07	3.052212e-09
Surface Area	CRP	1	rs17754780	6	126664333	T	C	5.161150	-6.002468	1.060727e-04	0	1.060727e-04	2.454374e-07	1.943402e-09
Surface Area	CRP	1	rs6907898	6	126666416	T	C	5.078672	-5.988353	1.576838e-04	0	1.576838e-04	3.800816e-07	2.119764e-09
Surface Area	CRP	1	rs9401876	6	126669479	A	C	5.053845	-6.019200	1.775807e-04	0	1.775807e-04	4.330032e-07	1.752810e-09
Surface Area	CRP	1	rs2045258	6	126674354	G	A	5.114291	-6.022616	1.327210e-04	0	1.327210e-04	3.149213e-07	1.716202e-09
Surface Area	CRP	1	rs2326387	6	126680489	A	G	5.177219	-5.975407	9.844405e-05	0	9.844405e-05	2.252180e-07	2.295170e-09
Surface Area	CRP	1	rs9398803	6	126683594	G	A	4.918991	-5.661802	3.313978e-04	0	3.313978e-04	8.699144e-07	1.497918e-08
Surface Area	CRP	1	rs12202204	6	126686407	G	A	-3.909184	4.034557	2.387537e-02	0	2.387537e-02	9.260857e-05	5.470550e-05
Surface Area	CRP	1	rs9388489	6	126698719	G	A	5.124487	-6.025665	1.268417e-04	0	1.268417e-04	2.983496e-07	1.684155e-09
Surface Area	CRP	1	rs1361262	6	126701967	C	T	5.076247	-6.018038	1.593845e-04	0	1.593845e-04	3.849628e-07	1.765441e-09
Surface Area	CRP	1	rs9388490	6	126704795	T	C	5.980270	-5.768952	2.254915e-06	1	2.254915e-06	2.227686e-09	7.976607e-09
Surface Area	CRP	1	rs1591805	6	126717064	G	A	4.183126	-5.193347	8.029635e-03	0	8.029635e-03	2.875273e-05	2.065471e-07
Surface Area	CRP	1	rs9398805	6	126726295	T	C	4.822215	-6.309769	5.130241e-04	0	5.130241e-04	1.419730e-06	2.794516e-10
Surface Area	CRP	1	rs4897178	6	126727908	G	T	4.131087	-6.260084	9.938269e-03	0	9.938269e-03	3.610517e-05	3.847705e-10
Surface Area	CRP	1	rs4897179	6	126727930	A	G	4.971832	-6.303666	2.597833e-04	0	2.597833e-04	6.632312e-07	2.906859e-10
Surface Area	CRP	1	rs576049	6	126730543	G	T	4.875833	-6.301632	4.029779e-04	0	4.029779e-04	1.083500e-06	2.945276e-10
Surface Area	CRP	1	rs59698523	6	126733094	C	T	4.503097	-6.265555	2.076331e-03	0	2.076331e-03	6.697045e-06	3.714994e-10
Surface Area	CRP	1	rs112166936	6	126733140	C	A	4.504444	-6.236146	2.063664e-03	0	2.063664e-03	6.654686e-06	4.484828e-10
Surface Area	CRP	1	rs9321065	6	126744087	A	G	4.898519	-6.288785	3.628129e-04	0	3.628129e-04	9.656194e-07	3.199605e-10
Surface Area	CRP	1	rs2039735	6	126745076	C	T	4.875350	-6.291876	4.038837e-04	0	4.038837e-04	1.086159e-06	3.136523e-10
Surface Area	CRP	1	rs34539692	6	126747110	C	A	-3.861688	4.113911	2.857748e-02	0	2.857748e-02	1.126064e-04	3.890112e-05
Surface Area	CRP	1	rs1538172	6	126748493	G	A	4.835594	-6.314498	4.825142e-04	0	4.825142e-04	1.327488e-06	2.710396e-10
Surface Area	CRP	1	rs9401881	6	126751921	T	C	4.824357	-6.273908	5.081430e-04	0	5.081430e-04	1.404553e-06	3.520970e-10
Surface Area	CRP	1	rs4565329	6	126752798	T	C	4.838004	-6.296237	4.770097e-04	0	4.770097e-04	1.311496e-06	3.049584e-10
Surface Area	CRP	1	rs1538170	6	126752874	T	C	4.820569	-6.296140	5.167724e-04	0	5.167724e-04	1.431495e-06	3.051481e-10
Surface Area	CRP	1	rs4897181	6	126753564	T	C	4.862662	-6.292645	4.276065e-04	0	4.276065e-04	1.158175e-06	3.121011e-10
Surface Area	CRP	1	rs9401882	6	126755055	G	A	4.823874	-6.318055	5.092435e-04	0	5.092435e-04	1.407961e-06	2.648766e-10
Surface Area	CRP	1	rs4897182	6	126755642	G	T	4.883178	-6.315029	3.892184e-04	0	3.892184e-04	1.043898e-06	2.701115e-10
Surface Area	CRP	1	rs9398808	6	126758791	T	G	4.805313	-6.295700	5.514556e-04	0	5.514556e-04	1.545097e-06	3.060158e-10
Surface Area	CRP	1	rs9385399	6	126759033	T	G	4.853164	-6.309679	4.453288e-04	0	4.453288e-04	1.215074e-06	2.796140e-10
Surface Area	CRP	1	rs1415671	6	126759587	G	T	4.843421	-6.296235	4.646284e-04	0	4.646284e-04	1.276225e-06	3.049624e-10
Surface Area	CRP	1	rs2184968	6	126760994	C	T	4.823765	-6.186675	5.094933e-04	0	5.094933e-04	1.408735e-06	6.144643e-10
Surface Area	CRP	1	rs2152876	6	126761228	A	G	4.841303	-6.272977	4.694699e-04	0	4.694699e-04	1.289903e-06	3.542103e-10
Surface Area	CRP	1	rs9385400	6	126764190	G	T	4.800847	-6.308346	5.615902e-04	0	5.615902e-04	1.579963e-06	2.820338e-10
Surface Area	CRP	1	rs1361107	6	126767511	C	A	4.793403	-6.269259	5.820231e-04	0	5.820231e-04	1.639755e-06	3.627704e-10
Surface Area	CRP	1	rs1361108	6	126767600	T	C	4.856727	-6.251004	4.386833e-04	0	4.386833e-04	1.193418e-06	4.078213e-10
Surface Area	CRP	1	rs1361109	6	126771143	T	C	4.865941	-6.216841	4.214806e-04	0	4.214806e-04	1.139134e-06	5.072635e-10
Surface Area	CRP	1	rs1572569	6	126771687	A	G	4.866375	-6.191627	4.206693e-04	0	4.206693e-04	1.136636e-06	5.954634e-10
Surface Area	CRP	1	rs2184967	6	126773487	T	C	4.798496	-6.236750	5.678241e-04	0	5.678241e-04	1.598618e-06	4.467541e-10
Surface Area	CRP	1	rs4559102	6	126773580	A	G	4.853800	-6.259347	4.441427e-04	0	4.441427e-04	1.211180e-06	3.865928e-10
Surface Area	CRP	1	rs9388494	6	126776094	T	G	4.816470	-6.282994	5.261010e-04	0	5.261010e-04	1.461203e-06	3.321134e-10
Surface Area	CRP	1	rs9375441	6	126778600	A	G	4.806858	-6.277866	5.479483e-04	0	5.479483e-04	1.533211e-06	3.432504e-10
Surface Area	CRP	1	rs4895808	6	126781434	T	C	4.794158	-6.258453	5.799196e-04	0	5.799196e-04	1.633594e-06	3.888153e-10
Surface Area	CRP	1	rs9388495	6	126782457	A	G	4.884841	-6.217167	3.860996e-04	0	3.860996e-04	1.035124e-06	5.062120e-10
Surface Area	CRP	1	rs9388496	6	126785062	G	A	4.933425	-6.251686	3.091757e-04	0	3.091757e-04	8.080007e-07	4.060454e-10
Surface Area	CRP	1	rs1844594	6	126788107	A	G	4.965961	-6.199772	2.672111e-04	0	2.672111e-04	6.836166e-07	5.654514e-10
Surface Area	CRP	1	rs9398809	6	126789144	T	C	4.885199	-6.268132	3.854277e-04	0	3.854277e-04	1.033244e-06	3.654054e-10
Surface Area	CRP	1	rs9385401	6	126789472	T	C	4.889764	-6.267593	3.768630e-04	0	3.768630e-04	1.009571e-06	3.666726e-10
Surface Area	CRP	1	rs11759026	6	126792095	G	A	7.583467	-5.002958	1.319149e-04	0	1.319149e-04	3.364401e-14	5.645728e-07
Surface Area	CRP	1	rs9401883	6	126797111	G	A	4.914569	-6.286559	3.381936e-04	0	3.381936e-04	8.897794e-07	3.245803e-10
Surface Area	CRP	1	rs1159619	6	126801144	A	C	4.902100	-6.206032	3.573257e-04	0	3.573257e-04	9.481748e-07	5.433922e-10
Surface Area	CRP	1	rs9375442	6	126803137	C	A	4.971413	-6.216889	2.603133e-04	0	2.603133e-04	6.646653e-07	5.071078e-10
Surface Area	CRP	1	rs2050644	6	126805255	G	A	4.906280	-6.233402	3.509175e-04	0	3.509175e-04	9.282007e-07	4.564130e-10
Surface Area	CRP	1	rs4422634	6	126806676	C	T	5.004150	-6.203430	2.240574e-04	0	2.240574e-04	5.610917e-07	5.524556e-10
Surface Area	CRP	1	rs1120786	6	126808637	G	T	4.916627	-6.219381	3.350313e-04	0	3.350313e-04	8.804797e-07	4.991198e-10
Surface Area	CRP	1	rs9372839	6	126809870	A	G	4.900092	-6.187893	3.604034e-04	0	3.604034e-04	9.579201e-07	6.097372e-10
Surface Area	CRP	1	rs10457481	6	126813721	A	G	-3.784052	3.970031	3.786796e-02	0	3.786796e-02	1.542955e-04	7.186313e-05
Surface Area	CRP	1	rs9398810	6	126815604	A	C	4.961981	-6.171054	2.722416e-04	0	2.722416e-04	6.977772e-07	6.783625e-10
Surface Area	CRP	1	rs4418209	6	126819699	G	T	4.918991	-6.175777	3.313978e-04	0	3.313978e-04	8.699144e-07	6.583868e-10
Surface Area	CRP	1	rs9372840	6	126822635	C	A	4.935500	-6.162422	3.059765e-04	0	3.059765e-04	7.994579e-07	7.164051e-10
Surface Area	CRP	1	rs2130603	6	126826819	C	A	5.052210	-6.170637	1.789793e-04	0	1.789793e-04	4.367273e-07	6.801556e-10
Surface Area	CRP	1	rs7738135	6	126829981	A	G	4.992869	-6.178098	2.357637e-04	0	2.357637e-04	5.948906e-07	6.487849e-10
Surface Area	CRP	1	rs4053271	6	126830512	C	T	4.998560	-6.175420	2.298607e-04	0	2.298607e-04	5.776000e-07	6.598779e-10
Surface Area	CRP	1	rs1490387	6	126834083	A	C	4.982064	-6.172834	2.469524e-04	0	2.469524e-04	6.290960e-07	6.707668e-10
Surface Area	CRP	1	rs9375446	6	126835015	A	G	4.980256	-6.173772	2.491117e-04	0	2.491117e-04	6.350028e-07	6.667947e-10
Surface Area	CRP	1	rs1490388	6	126835655	T	C	4.987643	-6.177151	2.411777e-04	0	2.411777e-04	6.112032e-07	6.526881e-10
Surface Area	CRP	1	rs1907067	6	126837663	C	A	5.003984	-6.164273	2.242289e-04	0	2.242289e-04	5.615727e-07	7.080778e-10
Surface Area	CRP	1	rs1490384	6	126851160	T	C	5.666436	-6.357650	7.402072e-06	0	7.402072e-06	1.457980e-08	2.048639e-10
Surface Area	CRP	1	rs6925689	6	126865884	C	T	5.192854	-6.410785	9.100007e-05	0	9.100007e-05	2.070948e-07	1.447726e-10
Surface Area	CRP	1	rs1155939	6	126866133	A	C	5.293215	-6.207871	5.523702e-05	0	5.523702e-05	1.201843e-07	5.370725e-10
Surface Area	CRP	1	rs1155938	6	126866472	A	C	5.321354	-6.140584	4.783385e-05	0	4.783385e-05	1.029980e-07	8.221879e-10
Surface Area	CRP	1	rs58321169	6	126868567	T	C	6.520746	-4.830642	3.106009e-04	0	3.106009e-04	6.995861e-11	1.360938e-06
Surface Area	CRP	1	rs9375447	6	126874091	G	A	5.196786	-6.056350	8.912441e-05	0	8.912441e-05	2.027631e-07	1.392447e-09
Surface Area	CRP	1	rs1490385	6	126875521	T	C	5.102301	-6.036785	1.410752e-04	0	1.410752e-04	3.355490e-07	1.572151e-09
Surface Area	CRP	1	rs9401888	6	126877523	G	A	5.186672	-6.072077	9.394564e-05	0	9.394564e-05	2.140849e-07	1.262663e-09
Surface Area	CRP	1	rs9401890	6	126881295	G	A	5.256860	-6.085542	6.641375e-05	0	6.641375e-05	1.465355e-07	1.160981e-09
Surface Area	CRP	1	rs6931369	6	126883006	T	C	5.070005	-6.082142	1.637581e-04	0	1.637581e-04	3.978055e-07	1.185871e-09
Surface Area	CRP	1	rs56217912	6	126883880	T	C	-4.516726	4.422065	2.091385e-03	0	2.091385e-03	6.280309e-06	9.776205e-06
Surface Area	CRP	1	rs9401891	6	126894135	T	G	5.108677	-6.012387	1.365811e-04	0	1.365811e-04	3.244228e-07	1.828110e-09
Surface Area	CRP	1	rs9401892	6	126895368	A	G	5.193453	-5.943755	9.071417e-05	0	9.071417e-05	2.064286e-07	2.785660e-09
Surface Area	CRP	1	rs4621655	6	126896107	A	G	5.192256	-5.951333	9.128501e-05	0	9.128501e-05	2.077609e-07	2.659674e-09
Surface Area	CRP	1	rs4621657	6	126896227	A	G	5.192107	-5.953815	9.135610e-05	0	9.135610e-05	2.079274e-07	2.619622e-09
Surface Area	CRP	1	rs1844593	6	126897827	A	G	5.181252	-5.947219	9.652596e-05	0	9.652596e-05	2.204018e-07	2.727372e-09
Surface Area	CRP	1	rs3861455	6	126897969	C	A	5.136701	-5.996731	1.197834e-04	0	1.197834e-04	2.796027e-07	2.013292e-09
Surface Area	CRP	1	rs9372841	6	126898541	G	A	5.142435	-5.982453	1.164650e-04	0	1.164650e-04	2.712006e-07	2.198019e-09
Surface Area	CRP	1	rs3861456	6	126898660	G	A	5.141979	-5.982453	1.167291e-04	0	1.167291e-04	2.718599e-07	2.198019e-09
Surface Area	CRP	1	rs3861457	6	126902245	C	T	5.195871	-5.945543	8.956092e-05	0	8.956092e-05	2.037630e-07	2.755421e-09
Surface Area	CRP	1	rs9388501	6	126903011	C	T	5.196024	-5.953387	8.948832e-05	0	8.948832e-05	2.035964e-07	2.626491e-09
Surface Area	CRP	1	rs9401893	6	126907644	G	A	5.186383	-5.940691	9.408341e-05	0	9.408341e-05	2.144175e-07	2.838239e-09
Surface Area	CRP	1	rs9388502	6	126909389	A	G	5.141637	-5.947324	1.169268e-04	0	1.169268e-04	2.723544e-07	2.725608e-09
Surface Area	CRP	1	rs3861458	6	126912162	A	G	5.120992	-5.962701	1.288579e-04	0	1.288579e-04	3.039320e-07	2.481028e-09
Surface Area	CRP	1	rs9388503	6	126919970	G	A	4.858729	-5.960002	4.349479e-04	0	4.349479e-04	1.181415e-06	2.522346e-09
Surface Area	CRP	1	rs9372842	6	126920481	C	T	5.160394	-5.947835	1.064309e-04	0	1.064309e-04	2.464301e-07	2.717130e-09
Surface Area	CRP	1	rs1826189	6	126922214	T	C	5.072745	-5.933922	1.618388e-04	0	1.618388e-04	3.921176e-07	2.957817e-09
Surface Area	CRP	1	rs9482757	6	126923877	C	A	5.135487	-5.935199	1.204856e-04	0	1.204856e-04	2.814136e-07	2.934900e-09
Surface Area	CRP	1	rs12208811	6	126926898	G	T	5.069462	-5.951418	1.642016e-04	0	1.642016e-04	3.989427e-07	2.658288e-09
Surface Area	CRP	1	rs7743860	6	126927717	G	T	5.069617	-5.921353	1.640685e-04	0	1.640685e-04	3.986178e-07	3.193029e-09
Surface Area	CRP	1	rs4584000	6	126931822	C	T	5.143236	-5.908504	1.160013e-04	0	1.160013e-04	2.700466e-07	3.452285e-09
Surface Area	CRP	1	rs6914367	6	126933359	T	C	5.212742	-5.947302	8.264427e-05	0	8.264427e-05	1.860693e-07	2.725988e-09
Surface Area	CRP	1	rs7738836	6	126936235	G	A	5.181815	-5.952646	9.625799e-05	0	9.625799e-05	2.197372e-07	2.638422e-09
Surface Area	CRP	1	rs4339479	6	126936953	A	G	5.142892	-5.946804	1.162003e-04	0	1.162003e-04	2.705412e-07	2.734291e-09
Surface Area	CRP	1	rs4629707	6	126937890	C	T	5.108296	-5.912467	1.368499e-04	0	1.368499e-04	3.250776e-07	3.370205e-09
Surface Area	CRP	1	rs4243491	6	126938536	C	T	5.076086	-5.941696	1.594971e-04	0	1.594971e-04	3.852881e-07	2.820882e-09
Surface Area	CRP	1	rs9401897	6	126940641	G	A	5.102116	-5.951803	1.412051e-04	0	1.412051e-04	3.358760e-07	2.652049e-09
Surface Area	CRP	1	rs9491653	6	126943630	G	A	5.124694	-5.949423	1.267219e-04	0	1.267219e-04	2.980211e-07	2.690889e-09
Surface Area	CRP	1	rs13207431	6	126943898	T	C	4.847256	-6.064233	4.563352e-04	0	4.563352e-04	1.251809e-06	1.325847e-09
Surface Area	CRP	1	rs1340952	6	126951510	T	C	5.297824	-5.974912	5.402691e-05	0	5.402691e-05	1.171906e-07	2.302138e-09
Surface Area	CRP	1	rs1340953	6	126951748	G	A	5.231958	-5.981646	7.513395e-05	0	7.513395e-05	1.677239e-07	2.208941e-09
Surface Area	CRP	1	rs1417572	6	126958727	C	T	5.277684	-5.977661	5.972936e-05	0	5.972936e-05	1.308266e-07	2.263637e-09
Surface Area	CRP	1	rs9375449	6	126963807	C	T	5.168223	-5.982737	1.027175e-04	0	1.027175e-04	2.363302e-07	2.194190e-09
Surface Area	CRP	1	rs1538956	6	126964026	T	G	5.170863	-5.966643	1.014641e-04	0	1.014641e-04	2.330153e-07	2.421839e-09
Surface Area	CRP	1	rs4273712	6	126964510	G	A	7.779032	-4.878780	2.450604e-04	0	2.450604e-04	7.308165e-15	1.067438e-06
Surface Area	CRP	1	rs4626447	6	126964675	A	G	5.156908	-5.948150	1.080828e-04	0	1.080828e-04	2.510609e-07	2.711904e-09
Surface Area	CRP	1	rs4549631	6	126966308	C	T	5.202216	-5.955346	8.674752e-05	0	8.674752e-05	1.969264e-07	2.595223e-09
Surface Area	CRP	1	rs9388507	6	126970895	A	C	5.132974	-5.918717	1.219387e-04	0	1.219387e-04	2.851987e-07	3.244632e-09
Surface Area	CRP	1	rs3905044	6	126972883	G	A	5.131892	-5.924678	1.225643e-04	0	1.225643e-04	2.868438e-07	3.129101e-09
Surface Area	CRP	1	rs6911485	6	126975115	G	A	5.123555	-5.939622	1.273792e-04	0	1.273792e-04	2.998276e-07	2.856797e-09
Surface Area	CRP	1	rs4895813	6	126975786	T	G	5.132649	-5.919531	1.221268e-04	0	1.221268e-04	2.856923e-07	3.228600e-09
Surface Area	CRP	1	rs6913430	6	126976616	G	T	5.183230	-5.899345	9.558436e-05	0	9.558436e-05	2.180753e-07	3.649471e-09
Surface Area	CRP	1	rs9375450	6	126985351	A	G	5.137923	-5.911842	1.190765e-04	0	1.190765e-04	2.777913e-07	3.383020e-09
Surface Area	CRP	1	rs1262476	6	126986996	A	G	-4.646584	4.450872	1.845271e-03	0	1.845271e-03	3.374771e-06	8.552234e-06
Surface Area	CRP	1	rs9388509	6	126989977	A	G	5.158394	-5.855333	1.073787e-04	0	1.073787e-04	2.490767e-07	4.760560e-09
Surface Area	CRP	1	rs6918725	6	126990392	T	G	-4.979479	5.416481	2.500964e-04	0	2.500964e-04	6.375565e-07	6.078358e-08
Surface Area	CRP	1	rs8180649	6	126992202	C	T	5.190032	-5.876958	9.234517e-05	0	9.234517e-05	2.102581e-07	4.178731e-09
Surface Area	CRP	1	rs6925607	6	126995068	T	C	5.023178	-5.847227	2.042562e-04	0	2.042562e-04	5.082347e-07	4.998363e-09
Surface Area	CRP	1	rs6912198	6	126995938	G	A	5.163819	-5.943964	1.048071e-04	0	1.048071e-04	2.419617e-07	2.782102e-09
Surface Area	CRP	1	rs7750293	6	126996230	T	C	4.973939	-5.929704	2.571155e-04	0	2.571155e-04	6.560589e-07	3.034805e-09
Surface Area	CRP	1	rs4316017	6	127000106	G	T	5.471563	-5.884228	2.183044e-05	0	2.183044e-05	4.460827e-08	3.999160e-09
Surface Area	CRP	1	rs4473871	6	127000408	A	G	4.796057	-5.880851	5.746246e-04	0	5.746246e-04	1.618190e-06	4.081616e-09
Surface Area	CRP	1	rs853961	6	127003464	G	T	5.133954	-5.854476	1.213725e-04	0	1.213725e-04	2.837178e-07	4.785176e-09
Surface Area	CRP	1	rs6569469	6	127008431	C	T	5.162162	-5.882207	1.055928e-04	0	1.055928e-04	2.441135e-07	4.048311e-09
Surface Area	CRP	1	rs864937	6	127015083	G	A	5.093475	-5.828392	1.472873e-04	0	1.472873e-04	3.515594e-07	5.596403e-09
Surface Area	CRP	1	rs853985	6	127020173	C	T	5.168223	-5.883533	1.027175e-04	0	1.027175e-04	2.363302e-07	4.015998e-09
Surface Area	CRP	1	rs853987	6	127024775	A	G	5.078917	-5.880756	1.575125e-04	0	1.575125e-04	3.795933e-07	4.083970e-09
Surface Area	CRP	1	rs13212044	6	127025661	T	G	-4.792464	4.491079	1.540591e-03	0	1.540591e-03	1.647454e-06	7.086341e-06
Surface Area	CRP	1	rs853962	6	127027650	G	T	5.067380	-5.888220	1.659868e-04	0	1.659868e-04	4.033279e-07	3.903766e-09
Surface Area	CRP	1	rs4460221	6	127031221	G	A	4.995220	-5.857414	2.333260e-04	0	2.333260e-04	5.876886e-07	4.701313e-09
Surface Area	CRP	1	rs1269195	6	127031550	C	T	5.006421	-5.889267	2.216979e-04	0	2.216979e-04	5.545153e-07	3.879133e-09
Surface Area	CRP	1	rs1262543	6	127032499	G	A	5.040541	-5.884451	1.889479e-04	0	1.889479e-04	4.642169e-07	3.993771e-09
Surface Area	CRP	1	rs853965	6	127036174	C	T	4.969380	-5.877038	2.628873e-04	0	2.628873e-04	6.716749e-07	4.176716e-09
Surface Area	CRP	1	rs10484759	6	127037042	T	C	-4.750335	4.432376	2.003460e-03	0	2.003460e-03	2.030802e-06	9.320025e-06
Surface Area	CRP	1	rs853966	6	127037236	G	T	-4.834504	5.310785	4.850031e-04	0	4.850031e-04	1.334783e-06	1.091543e-07
Surface Area	CRP	1	rs853981	6	127045460	C	T	4.447209	-5.832184	2.642351e-03	0	2.642351e-03	8.699307e-06	5.470646e-09
Surface Area	CRP	1	rs853982	6	127046121	C	T	4.472538	-5.792611	2.362600e-03	0	2.362600e-03	7.729681e-06	6.930055e-09
Surface Area	CRP	1	rs853983	6	127046153	G	A	4.424184	-5.830128	2.907285e-03	0	2.907285e-03	9.680731e-06	5.538487e-09
Surface Area	CRP	1	rs1101558	6	127047607	A	G	-4.189330	5.363642	7.828837e-03	0	7.828837e-03	2.797789e-05	8.156029e-08
Surface Area	CRP	1	rs1101559	6	127047683	T	C	-4.193409	5.342974	7.696681e-03	0	7.696681e-03	2.747935e-05	9.143400e-08
Surface Area	CRP	1	rs111743285	6	127048230	T	C	-4.263504	4.154181	6.567919e-03	0	6.567919e-03	2.012462e-05	3.264553e-05
Surface Area	CRP	1	rs1101561	6	127048523	G	A	4.355943	-5.797618	3.892484e-03	0	3.892484e-03	1.324956e-05	6.726342e-09
Surface Area	CRP	1	rs1101562	6	127049146	A	G	4.446674	-5.783730	2.648524e-03	0	2.648524e-03	8.720999e-06	7.306217e-09
Surface Area	CRP	1	rs1101563	6	127049198	T	C	4.399000	-5.833212	3.246039e-03	0	3.246039e-03	1.087507e-05	5.437033e-09
Surface Area	CRP	1	rs1313696	6	127052113	A	G	4.482739	-5.691523	2.267235e-03	0	2.267235e-03	7.369104e-06	1.259113e-08
Surface Area	CRP	1	rs1313697	6	127052479	G	A	4.449219	-5.834094	2.619165e-03	0	2.619165e-03	8.618304e-06	5.408351e-09
Surface Area	CRP	1	rs1262555	6	127052816	G	A	4.360628	-5.794220	3.810552e-03	0	3.810552e-03	1.296900e-05	6.863928e-09
Surface Area	CRP	1	rs1262557	6	127054588	T	C	-4.416701	5.349656	2.994440e-03	0	2.994440e-03	1.002189e-05	8.812162e-08
Surface Area	CRP	1	rs1022573	6	127054914	C	A	4.696642	-5.829999	8.940360e-04	0	8.940360e-04	2.644738e-06	5.542767e-09
Surface Area	CRP	1	rs853976	6	127055655	T	C	-4.446318	5.335544	2.652630e-03	0	2.652630e-03	8.735459e-06	9.525867e-08
Surface Area	CRP	1	rs853977	6	127055785	T	C	4.691677	-5.821404	9.146674e-04	0	9.146674e-04	2.709743e-06	5.835520e-09
Surface Area	CRP	1	rs853969	6	127061318	A	G	4.721329	-5.791648	8.023441e-04	0	8.023441e-04	2.343090e-06	6.969905e-09
Surface Area	CRP	1	rs853970	6	127063983	A	G	4.735103	-5.774975	7.556400e-04	0	7.556400e-04	2.189441e-06	7.696464e-09
Surface Area	CRP	1	rs2793051	6	127064918	C	T	4.512085	-5.706921	1.991784e-03	0	1.991784e-03	6.419333e-06	1.150384e-08
Surface Area	CRP	1	rs853971	6	127066190	T	C	4.691108	-5.814367	9.170330e-04	0	9.170330e-04	2.717298e-06	6.086379e-09
Surface Area	CRP	1	rs1101556	6	127067803	T	G	4.722784	-5.780749	7.974141e-04	0	7.974141e-04	2.326375e-06	7.436888e-09
Surface Area	CRP	1	rs1101557	6	127067996	T	C	4.691677	-5.819361	9.146674e-04	0	9.146674e-04	2.709743e-06	5.907317e-09
Surface Area	CRP	1	rs853973	6	127068347	A	G	4.723050	-5.783359	7.965138e-04	0	7.965138e-04	2.323335e-06	7.322358e-09
Surface Area	CRP	1	rs853974	6	127068983	T	C	7.398022	-4.758774	4.387191e-04	0	4.387191e-04	1.382283e-13	1.947721e-06
Surface Area	CRP	1	rs853975	6	127070234	C	T	4.857557	-5.819946	4.371357e-04	0	4.371357e-04	1.188430e-06	5.886669e-09
Surface Area	CRP	1	rs853968	6	127071753	C	T	4.686052	-5.818040	9.380214e-04	0	9.380214e-04	2.785256e-06	5.954164e-09
Surface Area	CRP	1	rs861237	6	127073798	C	T	4.748367	-5.777178	7.105457e-04	0	7.105457e-04	2.050657e-06	7.596379e-09
Surface Area	CRP	1	rs1262545	6	127074587	C	T	4.690767	-5.816685	9.184491e-04	0	9.184491e-04	2.721830e-06	6.002623e-09
Surface Area	CRP	1	rs1262546	6	127075491	T	C	4.695593	-5.816220	8.983975e-04	0	8.983975e-04	2.658349e-06	6.019315e-09
Surface Area	CRP	1	rs979197	6	127075696	C	T	4.721329	-5.775942	8.023441e-04	0	8.023441e-04	2.343090e-06	7.652387e-09
Surface Area	CRP	1	rs1262550	6	127078110	A	C	4.627760	-5.778583	1.209745e-03	0	1.209745e-03	3.696413e-06	7.533255e-09
Surface Area	CRP	1	rs1262551	6	127078211	C	T	4.715351	-5.775998	8.225726e-04	0	8.225726e-04	2.412941e-06	7.649812e-09
Surface Area	CRP	1	rs1262552	6	127078752	C	T	4.723316	-5.770259	7.956123e-04	0	7.956123e-04	2.320295e-06	7.914984e-09
Surface Area	CRP	1	rs1262553	6	127078785	T	C	4.691563	-5.813149	9.151411e-04	0	9.151411e-04	2.711254e-06	6.130841e-09
Surface Area	CRP	1	rs1015446	6	127080700	G	A	4.610655	-5.789001	1.298343e-03	0	1.298343e-03	4.014026e-06	7.080623e-09
Surface Area	CRP	1	rs12525327	6	127107248	G	A	-4.614860	4.105453	7.984484e-03	0	7.984484e-03	3.933597e-06	4.035229e-05
Surface Area	CRP	1	rs35848181	6	127118646	A	G	-4.709668	4.157406	6.474944e-03	0	6.474944e-03	2.481201e-06	3.218812e-05
Surface Area	CRP	1	rs13194508	6	127144683	C	T	-3.878771	3.965202	2.676248e-02	0	2.676248e-02	1.049856e-04	7.333385e-05
Surface Area	CRP	1	rs55901622	6	127157438	G	A	-3.792355	3.614665	4.583773e-02	0	4.583773e-02	1.492252e-04	3.007361e-04
Surface Area	CRP	1	rs17563605	6	127164572	C	T	-3.800939	3.699888	3.572738e-02	0	3.572738e-02	1.441485e-04	2.156947e-04
Surface Area	Eosinophil	1	rs4075401	1	27836014	G	T	-4.066027	-4.280872	4.795446e-02	0	4.795446e-02	4.782150e-05	1.861624e-05
Surface Area	Eosinophil	1	rs9438527	1	27837670	A	G	-4.215461	-4.273030	2.719640e-02	0	2.719640e-02	2.492690e-05	1.928345e-05
Surface Area	Eosinophil	1	rs9438585	1	27837704	A	G	-4.138838	-4.258245	3.675470e-02	0	3.675470e-02	3.490695e-05	2.060381e-05
Surface Area	Eosinophil	1	rs9438528	1	27838300	A	G	-4.330694	-4.325782	1.696360e-02	1	1.696360e-02	1.486399e-05	1.519915e-05
Surface Area	Eosinophil	1	rs116834855	1	27838488	A	G	-4.139917	-4.325782	3.660343e-02	0	3.660343e-02	3.474316e-05	1.519915e-05
Surface Area	Eosinophil	1	rs7527243	1	27838900	T	G	-4.329446	-4.336192	1.704976e-02	0	1.704976e-02	1.494847e-05	1.449720e-05
Surface Area	Eosinophil	1	rs9438586	1	27839810	T	C	-4.190593	-4.371382	3.012483e-02	0	3.012483e-02	2.782262e-05	1.234623e-05
Surface Area	Eosinophil	1	rs7553791	1	27840125	T	C	-4.301050	-4.325782	1.923668e-02	0	1.923668e-02	1.699907e-05	1.519915e-05
Surface Area	Eosinophil	1	rs113571009	1	27840346	T	C	-4.178888	-4.358908	3.151405e-02	0	3.151405e-02	2.929375e-05	1.307131e-05
Surface Area	Eosinophil	1	rs9438587	1	27840480	G	A	-4.116607	-4.347209	3.986321e-02	0	3.986321e-02	3.844911e-05	1.378809e-05
Surface Area	Eosinophil	1	rs72884643	1	27841519	C	T	-4.276017	-4.358908	2.132400e-02	0	2.132400e-02	1.902666e-05	1.307131e-05
Surface Area	Eosinophil	1	rs74063834	1	27843989	G	T	-4.209534	-4.564509	2.786930e-02	0	2.786930e-02	2.558982e-05	5.006659e-06
Surface Area	Eosinophil	1	rs74063836	1	27844146	G	A	-4.191831	-4.579912	2.997771e-02	0	2.997771e-02	2.767123e-05	4.651719e-06
Surface Area	Eosinophil	1	rs59180873	1	27848634	G	A	-4.175395	-4.358908	3.192796e-02	0	3.192796e-02	2.974692e-05	1.307131e-05
Surface Area	Eosinophil	1	rs6598886	1	27849300	C	T	-4.202926	-4.297590	2.865719e-02	0	2.865719e-02	2.634864e-05	1.726650e-05
Surface Area	Eosinophil	1	rs74606343	1	27850075	C	T	-4.207955	-3.885187	2.805769e-02	0	2.805769e-02	2.576925e-05	1.022511e-04
Surface Area	Eosinophil	1	rs72884651	1	27850514	G	A	-4.197081	-3.874291	2.935332e-02	0	2.935332e-02	2.703778e-05	1.069356e-04
Surface Area	Eosinophil	2	rs4614265	1	220136549	G	A	4.103831	-3.213312	4.455620e-02	1	4.455620e-02	4.063648e-05	1.312138e-03
Surface Area	Eosinophil	3	rs7517340	1	243710190	T	C	4.454363	-3.625103	1.272501e-02	1	1.272501e-02	8.414270e-06	2.888466e-04
Surface Area	Eosinophil	3	rs2291410	1	243716654	A	C	4.310564	-3.393411	2.651883e-02	0	2.651883e-02	1.628386e-05	6.902791e-04
Surface Area	Eosinophil	3	rs3766673	1	243720473	C	T	4.258878	-3.317953	3.314242e-02	0	3.314242e-02	2.054558e-05	9.067973e-04
Surface Area	Eosinophil	3	rs10927039	1	243721726	C	T	4.201510	-3.327413	3.224509e-02	0	3.224509e-02	2.651409e-05	8.765645e-04
Surface Area	Eosinophil	3	rs10927040	1	243731693	C	T	4.294392	-3.308842	3.400459e-02	0	3.400459e-02	1.751726e-05	9.368276e-04
Surface Area	Eosinophil	3	rs10927041	1	243731890	C	T	4.271649	-3.308842	3.400459e-02	0	3.400459e-02	1.940331e-05	9.368276e-04
Surface Area	Eosinophil	3	rs12408455	1	243741941	C	T	4.209900	-3.369374	2.846262e-02	0	2.846262e-02	2.554840e-05	7.533923e-04
Surface Area	Eosinophil	3	rs320322	1	243750755	G	A	4.451956	-3.300053	3.483426e-02	0	3.483426e-02	8.509157e-06	9.666644e-04
Surface Area	Eosinophil	3	rs10927043	1	243762208	T	C	4.483280	-3.275408	3.741734e-02	0	3.741734e-02	7.350455e-06	1.055095e-03
Surface Area	Eosinophil	3	rs112646892	1	243772302	T	C	4.409266	-3.308842	3.400459e-02	0	3.400459e-02	1.037217e-05	9.368276e-04
Surface Area	Eosinophil	3	rs2168812	1	243777066	A	G	4.379997	-3.327413	3.224509e-02	0	3.224509e-02	1.186811e-05	8.765645e-04
Surface Area	Eosinophil	3	rs7556516	1	243782009	A	G	4.297786	-3.283356	3.653190e-02	0	3.653190e-02	1.725124e-05	1.025790e-03
Surface Area	Eosinophil	3	rs6675851	1	243787494	A	G	4.398198	-3.308842	3.400459e-02	0	3.400459e-02	1.091533e-05	9.368276e-04
Surface Area	Eosinophil	3	rs10754807	1	243804158	A	G	4.480157	-3.450144	2.231353e-02	0	2.231353e-02	7.458812e-06	5.602880e-04
Surface Area	Eosinophil	3	rs6429430	1	243834477	G	T	4.198586	-3.484533	2.917411e-02	0	2.917411e-02	2.685867e-05	4.929965e-04
Surface Area	Eosinophil	3	rs6429433	1	243857994	T	C	4.170819	-3.406389	3.246977e-02	0	3.246977e-02	3.035074e-05	6.582843e-04
Surface Area	Eosinophil	3	rs320339	1	243870910	T	G	4.350401	-3.450144	2.231353e-02	0	2.231353e-02	1.358890e-05	5.602880e-04
Surface Area	Eosinophil	3	rs2125230	1	243885848	A	G	4.199985	-3.393411	2.900759e-02	0	2.900759e-02	2.669329e-05	6.902791e-04
Surface Area	Eosinophil	3	rs9782883	1	243892532	G	A	4.070543	-3.466715	4.721754e-02	0	4.721754e-02	4.690372e-05	5.268610e-04
Surface Area	Eosinophil	3	rs4553169	1	243900640	A	G	4.146221	-3.484533	3.571901e-02	0	3.571901e-02	3.380080e-05	4.929965e-04
Surface Area	Eosinophil	4	rs10256849	7	20372919	A	G	-4.412236	-3.219507	4.370676e-02	0	4.370676e-02	1.023087e-05	1.284114e-03
Surface Area	Eosinophil	4	rs17364659	7	20373813	A	C	-4.529017	-3.173692	4.961574e-02	0	4.961574e-02	5.925872e-06	1.505134e-03
Surface Area	Eosinophil	4	rs4460267	7	20374142	G	A	-4.173512	-3.201355	4.605667e-02	0	4.605667e-02	2.999399e-05	1.367831e-03
Surface Area	Eosinophil	4	rs4472418	7	20374532	A	C	-4.253787	-3.213312	4.451004e-02	0	4.451004e-02	2.101852e-05	1.312138e-03
Surface Area	Eosinophil	4	rs7785273	7	20375216	T	C	-4.161236	-3.225856	4.289567e-02	1	4.289567e-02	3.165296e-05	1.255965e-03
Surface Area	Eosinophil	4	rs13233149	7	20411514	C	T	-4.082932	-3.533782	4.519227e-02	0	4.519227e-02	4.447109e-05	4.096591e-04
Surface Area	Eosinophil	5	rs1163564	10	104694036	C	T	5.747874	3.184403	4.824079e-02	0	4.824079e-02	9.037251e-09	1.450528e-03
Surface Area	Eosinophil	5	rs3096383	10	104709267	A	G	6.035538	3.347497	3.033262e-02	0	3.033262e-02	1.584336e-09	8.154500e-04
Surface Area	Eosinophil	5	rs2184996	10	104795835	A	G	5.910165	3.406389	2.546443e-02	0	2.546443e-02	3.417643e-09	6.582843e-04
Surface Area	Eosinophil	5	rs56036640	10	104852002	C	T	5.763845	3.420105	2.437490e-02	0	2.437490e-02	8.221876e-09	6.259705e-04
Surface Area	Eosinophil	5	rs1163246	10	104893271	A	G	5.971073	3.420105	2.437490e-02	0	2.437490e-02	2.356979e-09	6.259705e-04
Surface Area	Eosinophil	5	rs1163249	10	104909890	A	G	6.024286	3.420105	2.437490e-02	0	2.437490e-02	1.698583e-09	6.259705e-04
Surface Area	Eosinophil	5	rs1628768	10	105012994	C	T	6.217647	3.308842	3.400459e-02	0	3.400459e-02	5.046644e-10	9.368276e-04
Surface Area	Eosinophil	5	rs2487862	10	105045477	T	C	5.657640	3.291565	3.563378e-02	0	3.563378e-02	1.534690e-08	9.963160e-04
Surface Area	Eosinophil	5	rs41287490	10	105063279	C	T	6.003628	4.143382	1.892707e-03	1	1.892707e-03	1.929571e-09	3.422211e-05
Surface Area	Eosinophil	5	rs4420190	10	105085191	C	T	5.947508	3.260230	3.910305e-02	0	3.910305e-02	2.722548e-09	1.113219e-03
Surface Area	Eosinophil	5	rs72846192	10	105091459	C	A	6.001152	3.225856	4.289567e-02	0	4.289567e-02	1.959228e-09	1.255965e-03
Surface Area	Eosinophil	5	rs4311992	10	105120649	A	G	5.951524	3.252971	3.990684e-02	0	3.990684e-02	2.656578e-09	1.142051e-03
Surface Area	Eosinophil	5	rs7089271	10	105176914	A	G	-4.878450	-3.300053	3.483426e-02	0	3.483426e-02	1.069227e-06	9.666644e-04
Surface Area	Eosinophil	6	rs11171731	12	56443342	T	C	-4.178995	-7.560768	3.150141e-02	0	3.150141e-02	2.928002e-05	4.006966e-14
Surface Area	Eosinophil	6	rs11171733	12	56456266	A	G	-4.184830	-7.566974	3.080924e-02	1	3.080924e-02	2.853791e-05	3.820186e-14
Surface Area	Eosinophil	6	rs11171739	12	56470625	C	T	4.054408	9.848162	4.986517e-02	0	4.986517e-02	5.026132e-05	6.980886e-23
Surface Area	Eosinophil	6	rs7297175	12	56473808	T	C	4.055917	9.764193	4.960137e-02	0	4.960137e-02	4.993806e-05	1.603842e-22
Surface Area	Eosinophil	7	rs8017620	14	23430714	A	G	-4.206507	-3.767762	2.823039e-02	0	2.823039e-02	2.593484e-05	1.647178e-04
Surface Area	Eosinophil	7	rs2180834	14	23440404	A	G	-4.309045	-3.529257	1.856771e-02	0	1.856771e-02	1.639612e-05	4.167284e-04
Surface Area	Eosinophil	7	rs10134257	14	23445536	T	G	-4.240141	-3.670142	2.473693e-02	0	2.473693e-02	2.233793e-05	2.424153e-04
Surface Area	Eosinophil	7	rs45500097	14	23451712	A	G	-4.320901	-3.774328	1.763910e-02	1	1.763910e-02	1.553937e-05	1.604397e-04
Surface Area	Eosinophil	7	rs34908850	14	23472959	G	A	-4.071483	-3.420105	4.706397e-02	0	4.706397e-02	4.671468e-05	6.259705e-04
Surface Area	Eosinophil	8	rs62064594	17	43460181	A	G	-5.355978	-6.892051	9.381363e-05	0	9.381363e-05	8.509502e-08	5.499368e-12
Surface Area	Eosinophil	8	rs62064595	17	43460374	G	A	-5.256557	-6.937328	1.628836e-04	0	1.628836e-04	1.467775e-07	3.995852e-12
Surface Area	Eosinophil	8	rs79724577	17	43463493	C	A	-8.538884	-9.067460	1.151424e-07	1	1.151424e-07	1.355249e-17	1.218232e-19
Surface Area	Eosinophil	8	rs4763	17	43471489	A	G	-8.764006	-8.891343	1.151424e-07	0	1.151424e-07	1.884326e-18	6.037494e-19
Surface Area	Eosinophil	8	rs2028078	17	43475929	A	G	-9.020387	-9.115290	1.151424e-07	0	1.151424e-07	1.874253e-19	7.846059e-20
Surface Area	Eosinophil	8	rs56220387	17	43476807	G	A	-8.979423	-9.123244	1.151424e-07	0	1.151424e-07	2.721909e-19	7.290846e-20
Surface Area	Eosinophil	8	rs55793500	17	43479748	C	T	-9.002161	-9.050039	1.151424e-07	0	1.151424e-07	2.213182e-19	1.429173e-19
Surface Area	Eosinophil	8	rs62064600	17	43480701	A	G	-9.011935	-9.050039	1.151424e-07	0	1.151424e-07	2.024528e-19	1.429173e-19
Surface Area	Eosinophil	8	rs56236914	17	43483551	T	C	-9.054498	-9.044904	1.151424e-07	0	1.151424e-07	1.371970e-19	1.497968e-19
Surface Area	Eosinophil	8	rs62064603	17	43484496	T	C	-8.988106	-9.067460	1.151424e-07	0	1.151424e-07	2.515267e-19	1.218232e-19
Surface Area	Eosinophil	8	rs73984391	17	43484598	T	G	-8.793834	-9.055482	1.151424e-07	0	1.151424e-07	1.445417e-18	1.359655e-19
Surface Area	Eosinophil	8	rs1808189	17	43484903	C	T	-8.403695	-9.131971	1.151424e-07	0	1.151424e-07	4.326453e-17	6.726346e-20
Surface Area	Eosinophil	8	rs62064637	17	43485551	G	T	-9.044911	-9.074101	1.151424e-07	0	1.151424e-07	1.497876e-19	1.146193e-19
Surface Area	Eosinophil	8	rs36078910	17	43487217	A	G	-8.975088	-9.089054	1.151424e-07	0	1.151424e-07	2.831254e-19	9.990439e-20
Surface Area	Eosinophil	8	rs35389313	17	43487424	C	T	-8.997512	-9.119749	1.151424e-07	0	1.151424e-07	2.308909e-19	7.529873e-20
Surface Area	Eosinophil	8	rs35327136	17	43487574	A	C	-8.692163	-9.112085	1.151424e-07	0	1.151424e-07	3.556037e-18	8.081400e-20
Surface Area	Eosinophil	8	rs8071011	17	43488382	T	C	-8.989353	-9.116384	1.151424e-07	0	1.151424e-07	2.486892e-19	7.767274e-20
Surface Area	Eosinophil	8	rs62064641	17	43488792	C	T	-8.991808	-9.022850	1.151424e-07	0	1.151424e-07	2.431966e-19	1.832585e-19
Surface Area	Eosinophil	8	rs62064643	17	43490853	A	G	-9.010322	-9.159304	1.151424e-07	0	1.151424e-07	2.054531e-19	5.223313e-20
Surface Area	Eosinophil	8	rs34063617	17	43491003	A	G	-9.062231	-9.149239	1.151424e-07	0	1.151424e-07	1.278087e-19	5.733592e-20
Surface Area	Eosinophil	8	rs12940792	17	43492357	T	C	-9.082246	-9.154130	1.151424e-07	0	1.151424e-07	1.063570e-19	5.479735e-20
Surface Area	Eosinophil	8	rs12947718	17	43493101	A	G	-9.069869	-9.152470	1.151424e-07	0	1.151424e-07	1.191598e-19	5.564630e-20
Surface Area	Eosinophil	8	rs71373560	17	43493504	T	C	-9.055717	-9.155822	1.151424e-07	0	1.151424e-07	1.356737e-19	5.394554e-20
Surface Area	Eosinophil	8	rs12942951	17	43493835	C	T	-8.650424	-9.157546	1.151424e-07	0	1.151424e-07	5.130838e-18	5.309083e-20
Surface Area	Eosinophil	8	rs35884427	17	43495216	A	G	-9.133558	-9.161097	1.151424e-07	0	1.151424e-07	6.628415e-20	5.137238e-20
Surface Area	Eosinophil	8	rs34286926	17	43495852	G	A	-9.111119	-9.164795	1.151424e-07	0	1.151424e-07	8.153658e-20	4.964144e-20
Surface Area	Eosinophil	8	rs56378631	17	43496465	C	T	-9.181443	-9.166702	1.151424e-07	0	1.151424e-07	4.253511e-20	4.877109e-20
Surface Area	Eosinophil	8	rs12946723	17	43496828	T	C	-9.112943	-9.166702	1.151424e-07	0	1.151424e-07	8.017689e-20	4.877109e-20
Surface Area	Eosinophil	8	rs12952764	17	43497210	A	G	-9.197987	-9.172682	1.151424e-07	0	1.151424e-07	3.647169e-20	4.613949e-20
Surface Area	Eosinophil	8	rs35420583	17	43498180	T	C	-8.671291	-9.168651	1.151424e-07	0	1.151424e-07	4.272490e-18	4.789737e-20
Surface Area	Eosinophil	8	rs34792542	17	43498181	G	A	-8.672095	-9.259901	1.151424e-07	0	1.151424e-07	4.242421e-18	2.046221e-20
Surface Area	Eosinophil	8	rs35519908	17	43499328	C	T	-9.026467	-9.179090	1.151424e-07	0	1.151424e-07	1.773031e-19	4.347506e-20
Surface Area	Eosinophil	8	rs12942666	17	43499839	G	A	-9.064412	-9.174767	1.151424e-07	0	1.151424e-07	1.252785e-19	4.525513e-20
Surface Area	Eosinophil	8	rs62064645	17	43500477	A	G	-9.002742	-9.179090	1.151424e-07	0	1.151424e-07	2.201497e-19	4.347506e-20
Surface Area	Eosinophil	8	rs62064646	17	43500587	A	G	-8.880106	-9.152470	1.151424e-07	0	1.151424e-07	6.679671e-19	5.564630e-20
Surface Area	Eosinophil	8	rs62064647	17	43500621	A	G	-9.077675	-9.172682	1.151424e-07	0	1.151424e-07	1.109187e-19	4.613949e-20
Surface Area	Eosinophil	8	rs7222389	17	43501442	C	T	-9.077252	-9.172682	1.151424e-07	0	1.151424e-07	1.113505e-19	4.613949e-20
Surface Area	Eosinophil	8	rs55648326	17	43501591	C	T	-8.871433	-9.149239	1.151424e-07	0	1.151424e-07	7.221063e-19	5.733592e-20
Surface Area	Eosinophil	8	rs56212100	17	43501940	A	G	-9.080394	-9.181332	1.151424e-07	0	1.151424e-07	1.081826e-19	4.257914e-20
Surface Area	Eosinophil	8	rs62064649	17	43502111	G	A	-9.072752	-9.181332	1.151424e-07	0	1.151424e-07	1.160481e-19	4.257914e-20
Surface Area	Eosinophil	8	rs35626715	17	43502241	C	T	-9.079432	-9.183632	1.151424e-07	0	1.151424e-07	1.091429e-19	4.167913e-20
Surface Area	Eosinophil	8	rs76344126	17	43503284	A	G	-9.032483	-9.227978	1.151424e-07	0	1.151424e-07	1.678201e-19	2.757887e-20
Surface Area	Eosinophil	8	rs7209501	17	43503294	C	A	-9.039481	-9.201640	1.151424e-07	0	1.151424e-07	1.574172e-19	3.525289e-20
Surface Area	Eosinophil	8	rs12949256	17	43507297	T	C	-8.832434	-9.157546	1.151424e-07	0	1.151424e-07	1.024226e-18	5.309083e-20
Surface Area	Eosinophil	8	rs7220206	17	43507403	A	G	-8.863658	-9.183632	1.151424e-07	0	1.151424e-07	7.743090e-19	4.167913e-20
Surface Area	Eosinophil	8	rs7222444	17	43507649	G	A	-9.168340	-9.172682	1.151424e-07	0	1.151424e-07	4.803579e-20	4.613949e-20
Surface Area	Eosinophil	8	rs12939187	17	43508223	T	G	-9.018103	-9.170644	1.151424e-07	0	1.151424e-07	1.913743e-19	4.702020e-20
Surface Area	Eosinophil	8	rs34018943	17	43508303	G	A	-9.025425	-9.174767	1.151424e-07	0	1.151424e-07	1.789995e-19	4.525513e-20
Surface Area	Eosinophil	8	rs34104358	17	43508616	T	G	-9.018426	-9.174767	1.151424e-07	0	1.151424e-07	1.908104e-19	4.525513e-20
Surface Area	Eosinophil	8	rs62064652	17	43509310	G	A	-8.967262	-9.183632	1.151424e-07	0	1.151424e-07	3.039774e-19	4.167913e-20
Surface Area	Eosinophil	8	rs62064653	17	43509316	T	C	-9.002579	-9.179090	1.151424e-07	0	1.151424e-07	2.204769e-19	4.347506e-20
Surface Area	Eosinophil	8	rs56020833	17	43509778	T	C	-9.066129	-9.198834	1.151424e-07	0	1.151424e-07	1.233199e-19	3.618554e-20
Surface Area	Eosinophil	8	rs34465449	17	43511435	A	C	-9.075392	-9.196114	1.151424e-07	0	1.151424e-07	1.132688e-19	3.711303e-20
Surface Area	Eosinophil	8	rs12946900	17	43512206	G	A	-9.260147	-9.204537	1.151424e-07	0	1.151424e-07	2.041504e-20	3.431489e-20
Surface Area	Eosinophil	8	rs56168933	17	43512318	A	G	-9.269553	-9.204537	1.151424e-07	0	1.151424e-07	1.869278e-20	3.431489e-20
Surface Area	Eosinophil	8	rs11012	17	43513441	T	C	-9.294654	-9.220628	1.151424e-07	0	1.151424e-07	1.476853e-20	2.953652e-20
Surface Area	Eosinophil	8	rs62064654	17	43513896	T	C	-9.289522	-9.213839	1.151424e-07	0	1.151424e-07	1.549835e-20	3.146653e-20
Surface Area	Eosinophil	8	rs62064655	17	43514954	A	G	-9.269935	-9.210629	1.151424e-07	0	1.151424e-07	1.862602e-20	3.242194e-20
Surface Area	Eosinophil	8	rs34363898	17	43515846	T	C	-9.185148	-9.128127	1.151424e-07	0	1.151424e-07	4.109604e-20	6.969479e-20
Surface Area	Eosinophil	8	rs36114997	17	43515885	G	A	-9.268445	-9.210629	1.151424e-07	0	1.151424e-07	1.888785e-20	3.242194e-20
Surface Area	Eosinophil	8	rs17631303	17	43516402	G	A	-9.354072	-9.224227	1.151424e-07	0	1.151424e-07	8.433649e-21	2.856132e-20
Surface Area	Eosinophil	8	rs62064657	17	43517054	A	G	-9.337783	-9.224227	1.151424e-07	0	1.151424e-07	9.837244e-21	2.856132e-20
Surface Area	Eosinophil	8	rs35489312	17	43517252	C	T	-9.290163	-9.210629	1.151424e-07	0	1.151424e-07	1.540525e-20	3.242194e-20
Surface Area	Eosinophil	8	rs34887474	17	43519564	A	C	-9.215688	-9.190910	1.151424e-07	0	1.151424e-07	3.092875e-20	3.895326e-20
Surface Area	Eosinophil	8	rs62065374	17	43520272	A	G	-9.334769	-9.235990	1.151424e-07	0	1.151424e-07	1.012122e-20	2.559073e-20
Surface Area	Eosinophil	8	rs62065377	17	43521193	G	A	-8.960375	-9.220628	1.151424e-07	0	1.151424e-07	3.235774e-19	2.953652e-20
Surface Area	Eosinophil	8	rs62065378	17	43522361	C	T	-9.307851	-9.227978	1.151424e-07	0	1.151424e-07	1.304451e-20	2.757887e-20
Surface Area	Eosinophil	8	rs113575082	17	43524526	T	C	-9.412132	-9.235990	1.151424e-07	0	1.151424e-07	4.861735e-21	2.559073e-20
Surface Area	Eosinophil	8	rs71373572	17	43525022	A	G	-9.330248	-9.227978	1.151424e-07	0	1.151424e-07	1.056235e-20	2.757887e-20
Surface Area	Eosinophil	8	rs62065379	17	43525365	T	C	-9.375947	-9.254576	1.151424e-07	0	1.151424e-07	6.855759e-21	2.150832e-20
Surface Area	Eosinophil	8	rs62065380	17	43527025	T	C	-9.306922	-9.207531	1.151424e-07	0	1.151424e-07	1.315901e-20	3.337131e-20
Surface Area	Eosinophil	8	rs112538459	17	43527323	T	C	-9.337896	-9.244798	1.151424e-07	0	1.151424e-07	9.826721e-21	2.356863e-20
Surface Area	Eosinophil	8	rs2077606	17	43529293	A	G	-9.348771	-9.235990	1.151424e-07	0	1.151424e-07	8.867222e-21	2.559073e-20
Surface Area	Eosinophil	8	rs2960000	17	43534353	C	T	-9.652886	-9.133290	1.151424e-07	0	1.151424e-07	4.779151e-22	6.644881e-20
Surface Area	Eosinophil	8	rs62065385	17	43534694	T	C	-9.438312	-9.271620	1.151424e-07	0	1.151424e-07	3.788329e-21	1.833401e-20
Surface Area	Eosinophil	8	rs55703888	17	43536408	T	C	-9.421433	-9.249552	1.151424e-07	0	1.151424e-07	4.449745e-21	2.254356e-20
Surface Area	Eosinophil	8	rs56005713	17	43536743	T	C	-9.439573	-9.244798	1.151424e-07	0	1.151424e-07	3.743031e-21	2.356863e-20
Surface Area	Eosinophil	8	rs111423688	17	43538523	A	G	-9.506223	-9.285130	1.151424e-07	0	1.151424e-07	1.977115e-21	1.615095e-20
Surface Area	Eosinophil	8	rs62065389	17	43538807	G	T	-9.542944	-9.271620	1.151424e-07	0	1.151424e-07	1.388338e-21	1.833401e-20
Surface Area	Eosinophil	8	rs62065390	17	43538991	A	G	-9.422332	-9.210629	1.151424e-07	0	1.151424e-07	4.411777e-21	3.242194e-20
Surface Area	Eosinophil	8	rs62065392	17	43539035	A	G	-9.419808	-9.201640	1.151424e-07	0	1.151424e-07	4.519140e-21	3.525289e-20
Surface Area	Eosinophil	8	rs2684526	17	43539723	T	C	-5.747701	-9.210629	1.001408e-05	0	1.001408e-05	9.046522e-09	3.242194e-20
Surface Area	Eosinophil	8	rs2139890	17	43541627	A	C	-9.375947	-9.259901	1.151424e-07	0	1.151424e-07	6.855759e-21	2.046221e-20
Surface Area	Eosinophil	8	rs3946526	17	43541656	T	C	-9.401944	-9.259901	1.151424e-07	0	1.151424e-07	5.356427e-21	2.046221e-20
Surface Area	Eosinophil	8	rs55663797	17	43544379	A	G	-9.454241	-9.361497	1.151424e-07	0	1.151424e-07	3.253729e-21	7.861487e-21
Surface Area	Eosinophil	8	rs1879581	17	43545893	C	T	-8.914922	-9.350106	1.151424e-07	0	1.151424e-07	4.881609e-19	8.755961e-21
Surface Area	Eosinophil	8	rs62065399	17	43546057	T	G	-8.842143	-9.376633	1.151424e-07	0	1.151424e-07	9.389985e-19	6.811325e-21
Surface Area	Eosinophil	8	rs55930887	17	43548321	C	T	-8.254830	-9.363252	1.151424e-07	0	1.151424e-07	1.521183e-16	7.731949e-21
Surface Area	Eosinophil	8	rs55671319	17	43548424	G	A	-8.762751	-9.363252	1.151424e-07	0	1.151424e-07	1.905429e-18	7.731949e-21
Surface Area	Eosinophil	8	rs55652155	17	43548481	G	A	-8.695780	-9.350106	1.151424e-07	0	1.151424e-07	3.444540e-18	8.755961e-21
Surface Area	Eosinophil	8	rs17631676	17	43549526	G	A	-8.855388	-9.363252	1.151424e-07	0	1.151424e-07	8.339331e-19	7.731949e-21
Surface Area	Eosinophil	8	rs149366495	17	43549608	A	G	-8.875504	-9.383059	1.151424e-07	0	1.151424e-07	6.961753e-19	6.408595e-21
Surface Area	Eosinophil	8	rs2090847	17	43550107	G	A	-8.734124	-9.365043	1.151424e-07	0	1.151424e-07	2.455527e-18	7.601940e-21
Surface Area	Eosinophil	8	rs55746869	17	43551083	T	C	-8.880855	-9.348593	1.151424e-07	0	1.151424e-07	6.634855e-19	8.882099e-21
Surface Area	Eosinophil	8	rs62065403	17	43551523	C	T	-8.623155	-9.345644	1.151424e-07	0	1.151424e-07	6.513433e-18	9.133226e-21
Surface Area	Eosinophil	8	rs62065404	17	43551613	T	C	-8.734143	-9.359776	1.151424e-07	0	1.151424e-07	2.455101e-18	7.990566e-21
Surface Area	Eosinophil	8	rs2037442	17	43551672	C	T	-5.663094	-6.401268	1.637328e-05	0	1.637328e-05	1.486673e-08	1.540915e-10
Surface Area	Eosinophil	8	rs71238846	17	43552537	A	G	-8.731198	-9.358089	1.151424e-07	0	1.151424e-07	2.519889e-18	8.119197e-21
Surface Area	Eosinophil	8	rs12452273	17	43552921	T	C	-8.661265	-9.347106	1.151424e-07	0	1.151424e-07	4.665584e-18	9.007851e-21
Surface Area	Eosinophil	8	rs7218394	17	43553150	T	C	-5.324790	-6.386435	1.111017e-04	0	1.111017e-04	1.010697e-07	1.697977e-10
Surface Area	Eosinophil	8	rs56192752	17	43555253	G	A	-8.691881	-9.394945	1.151424e-07	0	1.151424e-07	3.564867e-18	5.724791e-21
Surface Area	Eosinophil	8	rs62065436	17	43556652	A	G	-8.678829	-9.356433	1.151424e-07	0	1.151424e-07	3.998644e-18	8.247389e-21
Surface Area	Eosinophil	8	rs55925547	17	43556807	C	T	-8.728479	-9.321673	1.151424e-07	0	1.151424e-07	2.581210e-18	1.145205e-20
Surface Area	Eosinophil	8	rs56159231	17	43556862	T	C	-8.751367	-9.383059	1.151424e-07	0	1.151424e-07	2.107839e-18	6.408595e-21
Surface Area	Eosinophil	8	rs4792860	17	43556878	C	T	-5.192317	-6.373138	2.314127e-04	0	2.314127e-04	2.076926e-07	1.851994e-10
Surface Area	Eosinophil	8	rs55643511	17	43556982	A	G	-8.666895	-9.334745	1.151424e-07	0	1.151424e-07	4.440644e-18	1.012345e-20
Surface Area	Eosinophil	8	rs62065437	17	43557612	A	G	-8.662492	-9.337346	1.151424e-07	0	1.151424e-07	4.615634e-18	9.877934e-21
Surface Area	Eosinophil	8	rs62065438	17	43558092	T	C	-8.848035	-9.359776	1.151424e-07	0	1.151424e-07	8.907361e-19	7.990566e-21
Surface Area	Eosinophil	8	rs28521823	17	43561058	C	T	-4.991090	-6.373138	6.848628e-04	0	6.848628e-04	6.003963e-07	1.851994e-10
Surface Area	Eosinophil	8	rs62065441	17	43563093	G	A	-8.581346	-9.365043	1.151424e-07	0	1.151424e-07	9.376970e-18	7.601940e-21
Surface Area	Eosinophil	8	rs112275793	17	43563304	C	A	-8.203492	-9.161097	1.151424e-07	0	1.151424e-07	2.335025e-16	5.137238e-20
Surface Area	Eosinophil	8	rs112995489	17	43563305	G	T	-8.153139	-9.174767	1.151424e-07	0	1.151424e-07	3.545967e-16	4.525513e-20
Surface Area	Eosinophil	8	rs111960572	17	43563349	A	G	-8.381761	-9.265567	1.151424e-07	0	1.151424e-07	5.214164e-17	1.940441e-20
Surface Area	Eosinophil	8	rs62065442	17	43563894	C	T	-8.649414	-9.347106	1.151424e-07	0	1.151424e-07	5.176444e-18	9.007851e-21
Surface Area	Eosinophil	8	rs62065444	17	43565599	C	T	-8.461250	-9.380864	1.151424e-07	0	1.151424e-07	2.645278e-17	6.543430e-21
Surface Area	Eosinophil	8	rs62065445	17	43565840	A	G	-8.676893	-9.322784	1.151424e-07	0	1.151424e-07	4.067275e-18	1.133269e-20
Surface Area	Eosinophil	8	rs1879585	17	43567175	G	T	-8.681896	-9.336036	1.151424e-07	0	1.151424e-07	3.892261e-18	1.000086e-20
Surface Area	Eosinophil	8	rs62065447	17	43569083	T	C	-8.632175	-9.436570	1.151424e-07	0	1.151424e-07	6.019596e-18	3.851825e-21
Surface Area	Eosinophil	8	rs62065448	17	43569770	T	C	-8.337787	-9.278117	1.151424e-07	0	1.151424e-07	7.569407e-17	1.724995e-20
Surface Area	Eosinophil	8	rs62065449	17	43569909	C	T	-8.240416	-9.425052	1.151424e-07	0	1.151424e-07	1.716128e-16	4.298909e-21
Surface Area	Eosinophil	8	rs62065450	17	43570407	T	C	-7.195172	-9.436570	1.151424e-07	0	1.151424e-07	6.238211e-13	3.851825e-21
Surface Area	Eosinophil	8	rs1879583	17	43570893	T	C	-8.215964	-9.428725	1.151424e-07	0	1.151424e-07	2.104672e-16	4.151048e-21
Surface Area	Eosinophil	8	rs9905348	17	43571815	G	A	-4.938143	-6.556271	9.022124e-04	0	9.022124e-04	7.887013e-07	5.516981e-11
Surface Area	Eosinophil	8	rs34195569	17	43833921	A	G	-6.264680	-11.358090	4.264327e-07	0	4.264327e-07	3.735915e-10	6.760683e-30
Surface Area	Eosinophil	8	rs34579278	17	43833981	G	A	-6.264419	-11.341748	4.271034e-07	0	4.271034e-07	3.742184e-10	8.150005e-30
Surface Area	Eosinophil	8	rs34008514	17	43834314	G	A	-6.263465	-11.358090	4.295524e-07	0	4.295524e-07	3.765166e-10	6.760683e-30
Surface Area	Eosinophil	8	rs12943085	17	43834482	A	G	-6.263119	-11.358090	4.304391e-07	0	4.304391e-07	3.773521e-10	6.760683e-30
Surface Area	Eosinophil	8	rs7350923	17	43834970	T	C	-7.054824	-11.359634	1.151424e-07	0	1.151424e-07	1.728198e-12	6.642229e-30
Surface Area	Eosinophil	8	rs11079717	17	43835351	C	T	-7.470957	-11.359634	1.151424e-07	0	1.151424e-07	7.961374e-14	6.642229e-30
Surface Area	Eosinophil	8	rs62055878	17	43835854	A	C	-7.465287	-11.355097	1.151424e-07	0	1.151424e-07	8.311849e-14	6.996256e-30
Surface Area	Eosinophil	8	rs74514268	17	43836191	A	G	-7.462899	-11.353645	1.151424e-07	0	1.151424e-07	8.463928e-14	7.113398e-30
Surface Area	Eosinophil	8	rs62055879	17	43836578	A	G	-7.316446	-11.341748	1.151424e-07	0	1.151424e-07	2.546240e-13	8.150005e-30
Surface Area	Eosinophil	8	rs12948216	17	43836673	T	C	-7.458424	-11.352222	1.151424e-07	0	1.151424e-07	8.756321e-14	7.230123e-30
Surface Area	Eosinophil	8	rs56013908	17	43836920	C	T	-7.455441	-11.355097	1.151424e-07	0	1.151424e-07	8.956768e-14	6.996256e-30
Surface Area	Eosinophil	8	rs56168907	17	43837091	C	T	-7.454309	-11.342977	1.151424e-07	0	1.151424e-07	9.034038e-14	8.036297e-30
Surface Area	Eosinophil	8	rs55747440	17	43837115	G	A	-7.329586	-11.348115	1.151424e-07	0	1.151424e-07	2.308643e-13	7.577894e-30
Surface Area	Eosinophil	8	rs55801356	17	43837237	G	A	-7.328405	-11.344228	1.151424e-07	0	1.151424e-07	2.329075e-13	7.922239e-30
Surface Area	Eosinophil	8	rs62055884	17	43837567	T	C	-7.300186	-11.345500	1.151424e-07	0	1.151424e-07	2.873708e-13	7.807824e-30
Surface Area	Eosinophil	8	rs79882507	17	43837782	G	A	-7.341089	-11.340539	1.151424e-07	0	1.151424e-07	2.118621e-13	8.263371e-30
Surface Area	Eosinophil	8	rs62055885	17	43838014	G	A	-7.708218	-11.341748	1.151424e-07	0	1.151424e-07	1.275866e-14	8.150005e-30
Surface Area	Eosinophil	8	rs28439278	17	43838071	T	C	-7.708280	-11.342977	1.151424e-07	0	1.151424e-07	1.275250e-14	8.036297e-30
Surface Area	Eosinophil	8	rs12150621	17	43838482	T	G	-7.639337	-11.345500	1.151424e-07	0	1.151424e-07	2.183434e-14	7.807824e-30
Surface Area	Eosinophil	8	rs62055886	17	43838678	A	G	-7.626546	-11.319829	1.151424e-07	0	1.151424e-07	2.411272e-14	1.046759e-29
Surface Area	Eosinophil	8	rs62055887	17	43838710	C	T	-7.867429	-11.318050	1.151424e-07	0	1.151424e-07	3.620045e-15	1.068220e-29
Surface Area	Eosinophil	8	rs62055888	17	43838720	T	C	-7.602807	-11.069072	1.151424e-07	0	1.151424e-07	2.897748e-14	1.772263e-28
Surface Area	Eosinophil	8	rs62055889	17	43838919	A	G	-7.868213	-11.329447	1.151424e-07	0	1.151424e-07	3.597415e-15	9.379547e-30
Surface Area	Eosinophil	8	rs71375313	17	43839253	A	G	-7.871750	-11.284792	1.151424e-07	0	1.151424e-07	3.497135e-15	1.560097e-29
Surface Area	Eosinophil	8	rs11079719	17	43840006	G	T	-7.990312	-11.237431	1.151424e-07	0	1.151424e-07	1.345971e-15	2.670404e-29
Surface Area	Eosinophil	8	rs11079720	17	43840016	A	G	-7.930293	-11.215093	1.151424e-07	0	1.151424e-07	2.186289e-15	3.438250e-29
Surface Area	Eosinophil	8	rs11079721	17	43840107	A	C	-8.134239	-11.338181	1.151424e-07	0	1.151424e-07	4.145342e-16	8.489100e-30
Surface Area	Eosinophil	8	rs62055890	17	43840681	T	C	-8.133523	-11.279435	1.151424e-07	0	1.151424e-07	4.169905e-16	1.658078e-29
Surface Area	Eosinophil	8	rs77849344	17	43840864	A	G	-8.137673	-11.308203	1.151424e-07	0	1.151424e-07	4.029471e-16	1.195121e-29
Surface Area	Eosinophil	8	rs79545140	17	43840935	C	T	-8.183294	-11.303739	1.151424e-07	0	1.151424e-07	2.761875e-16	1.257473e-29
Surface Area	Eosinophil	8	rs11079723	17	43841729	C	T	-8.133523	-11.279435	1.151424e-07	0	1.151424e-07	4.169905e-16	1.658078e-29
Surface Area	Eosinophil	8	rs11079724	17	43841912	T	C	-8.191952	-11.290576	1.151424e-07	0	1.151424e-07	2.570235e-16	1.460763e-29
Surface Area	Eosinophil	8	rs55707339	17	43842462	C	T	-8.182443	-11.284792	1.151424e-07	0	1.151424e-07	2.781474e-16	1.560097e-29
Surface Area	Eosinophil	8	rs62055893	17	43842494	G	A	-8.185570	-11.261248	1.151424e-07	0	1.151424e-07	2.710180e-16	2.038515e-29
Surface Area	Eosinophil	8	rs75257002	17	43843395	T	C	-8.167289	-11.329447	1.151424e-07	0	1.151424e-07	3.153962e-16	9.379547e-30
Surface Area	Eosinophil	8	rs62055894	17	43843943	A	G	-8.164620	-11.303739	1.151424e-07	0	1.151424e-07	3.224498e-16	1.257473e-29
Surface Area	Eosinophil	8	rs62055895	17	43844044	G	A	-8.163985	-11.303739	1.151424e-07	0	1.151424e-07	3.241502e-16	1.257473e-29
Surface Area	Eosinophil	8	rs62055896	17	43844201	T	C	-8.165205	-11.303739	1.151424e-07	0	1.151424e-07	3.208907e-16	1.257473e-29
Surface Area	Eosinophil	8	rs56194509	17	43844559	G	T	-8.127850	-11.210936	1.151424e-07	0	1.151424e-07	4.369716e-16	3.603637e-29
Surface Area	Eosinophil	8	rs55657917	17	43844560	G	T	-8.173831	-11.208942	1.151424e-07	0	1.151424e-07	2.987486e-16	3.685712e-29
Surface Area	Eosinophil	8	rs56082319	17	43844798	A	G	-8.174291	-11.290576	1.151424e-07	0	1.151424e-07	2.976114e-16	1.460763e-29
Surface Area	Eosinophil	8	rs56109643	17	43844859	G	A	-8.419381	-11.303739	1.151424e-07	0	1.151424e-07	3.784795e-17	1.257473e-29
Surface Area	Eosinophil	8	rs62055901	17	43845041	A	G	-8.421349	-11.296860	1.151424e-07	0	1.151424e-07	3.721743e-17	1.359942e-29
Surface Area	Eosinophil	8	rs58089049	17	43845480	T	C	-6.277964	-10.113340	3.922996e-07	0	3.922996e-07	3.430350e-10	4.821190e-24
Surface Area	Eosinophil	8	rs62055903	17	43846668	A	C	-8.419702	-11.296860	1.151424e-07	0	1.151424e-07	3.774417e-17	1.359942e-29
Surface Area	Eosinophil	8	rs111374028	17	43846820	A	G	-8.425553	-11.296860	1.151424e-07	0	1.151424e-07	3.590512e-17	1.359942e-29
Surface Area	Eosinophil	8	rs113934115	17	43847039	T	C	-8.451386	-11.296860	1.151424e-07	0	1.151424e-07	2.878659e-17	1.359942e-29
Surface Area	Eosinophil	8	rs113762994	17	43847095	T	C	-8.374538	-11.279435	1.151424e-07	0	1.151424e-07	5.544102e-17	1.658078e-29
Surface Area	Eosinophil	8	rs62055928	17	43847374	A	G	-8.410535	-11.296860	1.151424e-07	0	1.151424e-07	4.081456e-17	1.359942e-29
Surface Area	Eosinophil	8	rs56268325	17	43847741	C	T	-8.434292	-11.296860	1.151424e-07	0	1.151424e-07	3.332129e-17	1.359942e-29
Surface Area	Eosinophil	8	rs56070245	17	43847868	C	T	-8.432277	-11.303739	1.151424e-07	0	1.151424e-07	3.390040e-17	1.257473e-29
Surface Area	Eosinophil	8	rs56387266	17	43847912	C	T	-8.436662	-11.296860	1.151424e-07	0	1.151424e-07	3.265290e-17	1.359942e-29
Surface Area	Eosinophil	8	rs34303488	17	43848181	T	C	-8.436565	-11.296860	1.151424e-07	0	1.151424e-07	3.267996e-17	1.359942e-29
Surface Area	Eosinophil	8	rs62055932	17	43848412	G	A	-8.466522	-11.284792	1.151424e-07	0	1.151424e-07	2.528297e-17	1.560097e-29
Surface Area	Eosinophil	8	rs62055933	17	43848461	A	G	-8.499687	-11.296860	1.151424e-07	0	1.151424e-07	1.901022e-17	1.359942e-29
Surface Area	Eosinophil	8	rs62055934	17	43848638	A	G	-8.329656	-11.152698	1.151424e-07	0	1.151424e-07	8.107757e-17	6.946746e-29
Surface Area	Eosinophil	8	rs62055935	17	43848750	C	T	-8.473629	-11.237431	1.151424e-07	0	1.151424e-07	2.378650e-17	2.670404e-29
Surface Area	Eosinophil	8	rs62055937	17	43848968	T	G	-8.455180	-11.261248	1.151424e-07	0	1.151424e-07	2.786563e-17	2.038515e-29
Surface Area	Eosinophil	8	rs76294809	17	43849327	A	G	-8.459884	-11.303739	1.151424e-07	0	1.151424e-07	2.676439e-17	1.257473e-29
Surface Area	Eosinophil	8	rs75916678	17	43849366	C	T	-8.449032	-11.339350	1.151424e-07	0	1.151424e-07	2.937278e-17	8.376400e-30
Surface Area	Eosinophil	8	rs79730878	17	43849415	C	T	-8.789006	-11.097446	1.151424e-07	0	1.151424e-07	1.508895e-18	1.290792e-28
Surface Area	Eosinophil	8	rs62055938	17	43849656	A	C	-8.448309	-11.290576	1.151424e-07	0	1.151424e-07	2.955515e-17	1.460763e-29
Surface Area	Eosinophil	8	rs62055940	17	43849896	G	A	-8.634390	-11.284792	1.151424e-07	0	1.151424e-07	5.904150e-18	1.560097e-29
Surface Area	Eosinophil	8	rs76885724	17	43850519	T	C	-8.635836	-11.284792	1.151424e-07	0	1.151424e-07	5.829889e-18	1.560097e-29
Surface Area	Eosinophil	8	rs60814418	17	43850645	T	C	-8.446289	-11.318050	1.151424e-07	0	1.151424e-07	3.007097e-17	1.068220e-29
Surface Area	Eosinophil	8	rs62055942	17	43850966	G	A	-8.749771	-11.284792	1.151424e-07	0	1.151424e-07	2.137857e-18	1.560097e-29
Surface Area	Eosinophil	8	rs62055943	17	43851018	C	T	-8.761183	-11.284792	1.151424e-07	0	1.151424e-07	1.932118e-18	1.560097e-29
Surface Area	Eosinophil	8	rs35909029	17	43851498	T	C	-4.582374	-7.052624	5.430817e-03	0	5.430817e-03	4.597271e-06	1.755749e-12
Surface Area	Eosinophil	8	rs62055945	17	43851851	A	G	-8.836454	-11.284792	1.151424e-07	0	1.151424e-07	9.880498e-19	1.560097e-29
Surface Area	Eosinophil	8	rs62055946	17	43851971	A	C	-8.828789	-11.284792	1.151424e-07	0	1.151424e-07	1.058152e-18	1.560097e-29
Surface Area	Eosinophil	8	rs62055947	17	43852605	T	C	-8.813078	-11.188486	1.151424e-07	0	1.151424e-07	1.217556e-18	4.642947e-29
Surface Area	Eosinophil	8	rs62055948	17	43852621	C	T	-8.813199	-11.191523	1.151424e-07	0	1.151424e-07	1.216242e-18	4.486607e-29
Surface Area	Eosinophil	8	rs113871181	17	43852733	A	G	-8.830904	-11.167871	1.151424e-07	0	1.151424e-07	1.038330e-18	5.856805e-29
Surface Area	Eosinophil	8	rs111370985	17	43852742	C	T	-8.834523	-11.152698	1.151424e-07	0	1.151424e-07	1.005262e-18	6.946746e-29
Surface Area	Eosinophil	8	rs55787105	17	43853109	A	G	-8.839184	-11.269775	1.151424e-07	0	1.151424e-07	9.641989e-19	1.850419e-29
Surface Area	Eosinophil	8	rs62055950	17	43853133	C	T	-8.833061	-11.284792	1.151424e-07	0	1.151424e-07	1.018494e-18	1.560097e-29
Surface Area	Eosinophil	8	rs56043078	17	43853235	G	T	-8.833255	-11.284792	1.151424e-07	0	1.151424e-07	1.016730e-18	1.560097e-29
Surface Area	Eosinophil	8	rs77965652	17	43853457	G	A	-8.829583	-11.284792	1.151424e-07	0	1.151424e-07	1.050666e-18	1.560097e-29
Surface Area	Eosinophil	8	rs55849949	17	43853526	G	A	-8.834327	-11.284792	1.151424e-07	0	1.151424e-07	1.007026e-18	1.560097e-29
Surface Area	Eosinophil	8	rs55991914	17	43854267	T	C	-8.854618	-11.284792	1.151424e-07	0	1.151424e-07	8.397087e-19	1.560097e-29
Surface Area	Eosinophil	8	rs62055955	17	43854340	G	A	-8.843307	-11.290576	1.151424e-07	0	1.151424e-07	9.292652e-19	1.460763e-29
Surface Area	Eosinophil	8	rs62055956	17	43854449	T	C	-8.847481	-11.331533	1.151424e-07	0	1.151424e-07	8.951679e-19	9.158717e-30
Surface Area	Eosinophil	8	rs12938031	17	43854502	G	A	-4.623623	-7.645630	4.447938e-03	0	4.447938e-03	3.770944e-06	2.079253e-14
Surface Area	Eosinophil	8	rs62055957	17	43854536	A	C	-8.847371	-11.290576	1.151424e-07	0	1.151424e-07	8.960541e-19	1.460763e-29
Surface Area	Eosinophil	8	rs4074462	17	43855228	T	G	-8.950556	-11.290576	1.151424e-07	0	1.151424e-07	3.536971e-19	1.460763e-29
Surface Area	Eosinophil	8	rs111735741	17	43856372	A	G	-9.041105	-11.265387	1.151424e-07	0	1.151424e-07	1.550967e-19	1.944960e-29
Surface Area	Eosinophil	8	rs35076622	17	43856458	A	G	-7.038903	-9.055482	1.151424e-07	0	1.151424e-07	1.937585e-12	1.359655e-19
Surface Area	Eosinophil	8	rs62057062	17	43856710	A	G	-9.112223	-11.269775	1.151424e-07	0	1.151424e-07	8.071116e-20	1.850419e-29
Surface Area	Eosinophil	8	rs62057063	17	43856730	T	C	-9.087849	-11.274445	1.151424e-07	0	1.151424e-07	1.010176e-19	1.754820e-29
Surface Area	Eosinophil	8	rs62057064	17	43857033	T	C	-9.111119	-11.274445	1.151424e-07	0	1.151424e-07	8.153658e-20	1.754820e-29
Surface Area	Eosinophil	8	rs76830096	17	43857129	C	A	-9.110539	-11.290576	1.151424e-07	0	1.151424e-07	8.197344e-20	1.460763e-29
Surface Area	Eosinophil	8	rs111433752	17	43857989	G	T	-8.016055	-11.229203	1.151424e-07	0	1.151424e-07	1.091961e-15	2.931102e-29
Surface Area	Eosinophil	8	rs111664122	17	43857990	C	T	-7.980545	-11.234584	1.151424e-07	0	1.151424e-07	1.456885e-15	2.757892e-29
Surface Area	Eosinophil	8	rs62057065	17	43858187	T	G	-9.083085	-11.290576	1.151424e-07	0	1.151424e-07	1.055400e-19	1.460763e-29
Surface Area	Eosinophil	8	rs62057066	17	43858307	C	T	-8.981428	-11.296860	1.151424e-07	0	1.151424e-07	2.672742e-19	1.359942e-29
Surface Area	Eosinophil	8	rs62057067	17	43858326	T	C	-9.107313	-11.303739	1.151424e-07	0	1.151424e-07	8.444731e-20	1.257473e-29
Surface Area	Eosinophil	8	rs78917495	17	43858482	T	C	-9.079432	-11.314617	1.151424e-07	0	1.151424e-07	1.091429e-19	1.110866e-29
Surface Area	Eosinophil	8	rs62057068	17	43858629	G	A	-9.082492	-11.305937	1.151424e-07	0	1.151424e-07	1.061168e-19	1.226383e-29
Surface Area	Eosinophil	8	rs62057069	17	43859065	C	T	-9.094315	-11.307440	1.151424e-07	0	1.151424e-07	9.518489e-20	1.205561e-29
Surface Area	Eosinophil	8	rs62057070	17	43859640	G	A	-9.094867	-11.306684	1.151424e-07	0	1.151424e-07	9.470224e-20	1.215982e-29
Surface Area	Eosinophil	8	rs62057073	17	43861117	T	C	-9.003256	-11.290576	1.151424e-07	0	1.151424e-07	2.191213e-19	1.460763e-29
Surface Area	Eosinophil	8	rs56319902	17	43871982	T	C	-9.095925	-11.381319	1.151424e-07	0	1.151424e-07	9.378496e-20	5.181011e-30
Surface Area	Eosinophil	8	rs55943044	17	43872228	A	G	-9.075208	-11.369665	1.151424e-07	0	1.151424e-07	1.134605e-19	5.921418e-30
Surface Area	Eosinophil	8	rs80184151	17	43879308	G	A	-9.083632	-11.290576	1.151424e-07	0	1.151424e-07	1.050111e-19	1.460763e-29
Surface Area	Eosinophil	8	rs17689378	17	43881790	T	C	-9.083781	-11.342977	1.151424e-07	0	1.151424e-07	1.048669e-19	8.036297e-30
Surface Area	Eosinophil	8	rs62057101	17	43885291	A	G	-9.104304	-11.322583	1.151424e-07	0	1.151424e-07	8.682157e-20	1.014386e-29
Surface Area	Eosinophil	8	rs62057103	17	43887480	C	T	-9.129561	-11.361212	1.151424e-07	0	1.151424e-07	6.877777e-20	6.523317e-30
Surface Area	Eosinophil	8	rs55915917	17	43892784	G	T	-9.029747	-11.231844	1.151424e-07	0	1.151424e-07	1.720687e-19	2.844783e-29
Surface Area	Eosinophil	8	rs55668363	17	43892788	A	G	-8.963093	-11.316313	1.151424e-07	0	1.151424e-07	3.156968e-19	1.089588e-29
Surface Area	Eosinophil	8	rs17689471	17	43892973	C	T	-9.163400	-11.338181	1.151424e-07	0	1.151424e-07	5.028755e-20	8.489100e-30
Surface Area	Eosinophil	8	rs117365970	17	43893259	A	G	-9.060495	-11.346796	1.151424e-07	0	1.151424e-07	1.298601e-19	7.693045e-30
Surface Area	Eosinophil	8	rs117646503	17	43893260	C	T	-9.161612	-11.340539	1.151424e-07	0	1.151424e-07	5.112787e-20	8.263371e-30
Surface Area	Eosinophil	8	rs17762769	17	43893403	A	G	-9.174181	-11.341748	1.151424e-07	0	1.151424e-07	4.550208e-20	8.150005e-30
Surface Area	Eosinophil	8	rs8072451	17	43893716	T	C	-9.164027	-11.327418	1.151424e-07	0	1.151424e-07	4.999578e-20	9.599256e-30
Surface Area	Eosinophil	8	rs8073146	17	43893751	G	A	-9.163410	-11.346796	1.151424e-07	0	1.151424e-07	5.028260e-20	7.693045e-30
Surface Area	Eosinophil	8	rs28364025	17	43894102	C	T	-9.180715	-11.348115	1.151424e-07	0	1.151424e-07	4.282370e-20	7.577894e-30
Surface Area	Eosinophil	8	rs28364023	17	43894159	T	C	-9.174040	-11.342977	1.151424e-07	0	1.151424e-07	4.556164e-20	8.036297e-30
Surface Area	Eosinophil	8	rs55779147	17	43894510	A	G	-9.179361	-11.342977	1.151424e-07	0	1.151424e-07	4.336584e-20	8.036297e-30
Surface Area	Eosinophil	8	rs56357543	17	43894547	T	C	-9.178917	-11.284792	1.151424e-07	0	1.151424e-07	4.354484e-20	1.560097e-29
Surface Area	Eosinophil	8	rs56099546	17	43894609	G	A	-9.178671	-11.284792	1.151424e-07	0	1.151424e-07	4.364427e-20	1.560097e-29
Surface Area	Eosinophil	8	rs739645	17	43894990	G	T	-9.173817	-11.345500	1.151424e-07	0	1.151424e-07	4.565594e-20	7.807824e-30
Surface Area	Eosinophil	8	rs2316763	17	43895530	T	C	-9.264856	-11.358090	1.151424e-07	0	1.151424e-07	1.953413e-20	6.760683e-30
Surface Area	Eosinophil	8	rs2316764	17	43895602	G	T	-9.166894	-11.348115	1.151424e-07	0	1.151424e-07	4.868450e-20	7.577894e-30
Surface Area	Eosinophil	8	rs4277389	17	43895653	G	A	-9.213527	-11.344228	1.151424e-07	0	1.151424e-07	3.155813e-20	7.922239e-30
Surface Area	Eosinophil	8	rs4566211	17	43895696	A	G	-9.174416	-11.358090	1.151424e-07	0	1.151424e-07	4.540281e-20	6.760683e-30
Surface Area	Eosinophil	8	rs4566212	17	43895751	A	G	-9.175220	-11.356578	1.151424e-07	0	1.151424e-07	4.506521e-20	6.878688e-30
Surface Area	Eosinophil	8	rs4309444	17	43895797	C	T	-9.175601	-11.345500	1.151424e-07	0	1.151424e-07	4.490631e-20	7.807824e-30
Surface Area	Eosinophil	8	rs62057107	17	43896032	T	C	-9.179794	-11.361212	1.151424e-07	0	1.151424e-07	4.319179e-20	6.523317e-30
Surface Area	Eosinophil	8	rs12150390	17	43896228	C	T	-9.176522	-11.348115	1.151424e-07	0	1.151424e-07	4.452387e-20	7.577894e-30
Surface Area	Eosinophil	8	rs62057108	17	43896616	C	T	-9.176570	-11.338181	1.151424e-07	0	1.151424e-07	4.450400e-20	8.489100e-30
Surface Area	Eosinophil	8	rs62057109	17	43896637	C	T	-9.177173	-11.338181	1.151424e-07	0	1.151424e-07	4.425559e-20	8.489100e-30
Surface Area	Eosinophil	8	rs78074121	17	43896690	C	T	-9.170701	-11.290576	1.151424e-07	0	1.151424e-07	4.699517e-20	1.460763e-29
Surface Area	Eosinophil	8	rs62057110	17	43896734	C	T	-9.149296	-11.338181	1.151424e-07	0	1.151424e-07	5.730589e-20	8.489100e-30
Surface Area	Eosinophil	8	rs62057111	17	43897130	G	A	-9.178121	-11.345500	1.151424e-07	0	1.151424e-07	4.386796e-20	7.807824e-30
Surface Area	Eosinophil	8	rs78587102	17	43897246	G	A	-9.187284	-11.346796	1.151424e-07	0	1.151424e-07	4.028852e-20	7.693045e-30
Surface Area	Eosinophil	8	rs78506181	17	43897480	G	A	-9.289984	-11.390286	1.151424e-07	0	1.151424e-07	1.543111e-20	4.674526e-30
Surface Area	Eosinophil	8	rs79600142	17	43897722	C	T	-9.290772	-11.329447	1.151424e-07	0	1.151424e-07	1.531731e-20	9.379547e-30
Surface Area	Eosinophil	8	rs242937	17	43898368	A	G	-5.628342	-8.750959	2.003714e-05	0	2.003714e-05	1.819501e-08	2.115467e-18
Surface Area	Eosinophil	8	rs111739681	17	43898459	T	C	-9.190915	-11.318934	1.151424e-07	0	1.151424e-07	3.895127e-20	1.057501e-29
Surface Area	Eosinophil	8	rs17762882	17	43898887	C	T	-9.191649	-11.339350	1.151424e-07	0	1.151424e-07	3.868661e-20	8.376400e-30
Surface Area	Eosinophil	8	rs17762912	17	43899161	C	A	-9.195006	-11.324478	1.151424e-07	0	1.151424e-07	3.749727e-20	9.926798e-30
Surface Area	Eosinophil	8	rs62057114	17	43899401	T	C	-9.197223	-11.337029	1.151424e-07	0	1.151424e-07	3.673194e-20	8.601477e-30
Surface Area	Eosinophil	8	rs78917479	17	43899611	T	C	-9.199593	-11.337029	1.151424e-07	0	1.151424e-07	3.593095e-20	8.601477e-30
Surface Area	Eosinophil	8	rs62057116	17	43899655	C	T	-9.199025	-11.328425	1.151424e-07	0	1.151424e-07	3.612124e-20	9.489540e-30
Surface Area	Eosinophil	8	rs62057118	17	43899727	G	A	-9.205192	-11.313783	1.151424e-07	0	1.151424e-07	3.410612e-20	1.121472e-29
Surface Area	Eosinophil	8	rs62057119	17	43899736	A	G	-9.206049	-11.318934	1.151424e-07	0	1.151424e-07	3.383509e-20	1.057501e-29
Surface Area	Eosinophil	8	rs17762954	17	43899786	T	C	-9.206496	-11.323524	1.151424e-07	0	1.151424e-07	3.369452e-20	1.003546e-29
Surface Area	Eosinophil	8	rs55979424	17	43900081	T	C	-9.142125	-11.325445	1.151424e-07	0	1.151424e-07	6.123695e-20	9.817881e-30
Surface Area	Eosinophil	8	rs55638417	17	43900434	G	A	-9.271684	-11.330482	1.151424e-07	0	1.151424e-07	1.832295e-20	9.269275e-30
Surface Area	Eosinophil	8	rs79501144	17	43900697	T	C	-9.205382	-11.337029	1.151424e-07	0	1.151424e-07	3.404590e-20	8.601477e-30
Surface Area	Eosinophil	8	rs62057121	17	43900760	A	G	-9.070308	-11.310542	1.151424e-07	0	1.151424e-07	1.186813e-19	1.163681e-29
Surface Area	Eosinophil	8	rs112137135	17	43900817	G	A	-9.201971	-11.331533	1.151424e-07	0	1.151424e-07	3.514431e-20	9.158717e-30
Surface Area	Eosinophil	8	rs62057122	17	43901001	T	C	-9.234912	-11.312959	1.151424e-07	0	1.151424e-07	2.584977e-20	1.132056e-29
Surface Area	Eosinophil	8	rs173365	17	43901074	A	G	-5.644213	-8.690636	1.825019e-05	0	1.825019e-05	1.659382e-08	3.604151e-18
Surface Area	Eosinophil	8	rs62057123	17	43901238	G	A	-9.217007	-11.338181	1.151424e-07	0	1.151424e-07	3.055089e-20	8.489100e-30
Surface Area	Eosinophil	8	rs62057143	17	43901528	C	T	-9.219405	-11.348115	1.151424e-07	0	1.151424e-07	2.987533e-20	7.577894e-30
Surface Area	Eosinophil	8	rs62057144	17	43901558	G	A	-9.211560	-11.341748	1.151424e-07	0	1.151424e-07	3.214177e-20	8.150005e-30
Surface Area	Eosinophil	8	rs4335809	17	43902216	T	C	-9.221915	-11.346796	1.151424e-07	0	1.151424e-07	2.918404e-20	7.693045e-30
Surface Area	Eosinophil	8	rs4341787	17	43902505	T	C	-9.224240	-11.346796	1.151424e-07	0	1.151424e-07	2.855781e-20	7.693045e-30
Surface Area	Eosinophil	8	rs4523962	17	43902522	A	G	-9.223937	-11.346796	1.151424e-07	0	1.151424e-07	2.863864e-20	7.693045e-30
Surface Area	Eosinophil	8	rs4327090	17	43902541	G	A	-8.736887	-10.604658	1.151424e-07	0	1.151424e-07	2.396223e-18	2.834999e-26
Surface Area	Eosinophil	8	rs3885074	17	43902738	A	C	-9.231625	-11.348115	1.151424e-07	0	1.151424e-07	2.665567e-20	7.577894e-30
Surface Area	Eosinophil	8	rs3885075	17	43902799	G	A	-9.232094	-11.348115	1.151424e-07	0	1.151424e-07	2.653915e-20	7.577894e-30
Surface Area	Eosinophil	8	rs41280116	17	43902842	T	C	-9.208173	-11.348115	1.151424e-07	0	1.151424e-07	3.317223e-20	7.577894e-30
Surface Area	Eosinophil	8	rs34283254	17	43902861	A	C	-9.207493	-11.348115	1.151424e-07	0	1.151424e-07	3.338319e-20	7.577894e-30
Surface Area	Eosinophil	8	rs1912151	17	43902944	T	C	-9.235565	-11.346796	1.151424e-07	0	1.151424e-07	2.569253e-20	7.693045e-30
Surface Area	Eosinophil	8	rs1396862	17	43902997	A	G	-9.236799	-11.348115	1.151424e-07	0	1.151424e-07	2.539825e-20	7.577894e-30
Surface Area	Eosinophil	8	rs41280118	17	43903089	T	C	-9.239683	-11.345500	1.151424e-07	0	1.151424e-07	2.472294e-20	7.807824e-30
Surface Area	Eosinophil	8	rs62057146	17	43903106	G	A	-9.239003	-11.349458	1.151424e-07	0	1.151424e-07	2.488040e-20	7.462362e-30
Surface Area	Eosinophil	8	rs62057147	17	43903298	A	G	-9.178353	-11.269775	1.151424e-07	0	1.151424e-07	4.377352e-20	1.850419e-29
Surface Area	Eosinophil	8	rs17763050	17	43903336	A	G	-9.245748	-11.344228	1.151424e-07	0	1.151424e-07	2.336000e-20	7.922239e-30
Surface Area	Eosinophil	8	rs62057149	17	43903546	G	A	-9.241055	-11.345500	1.151424e-07	0	1.151424e-07	2.440789e-20	7.807824e-30
Surface Area	Eosinophil	8	rs62057150	17	43903548	T	C	-9.241681	-11.345500	1.151424e-07	0	1.151424e-07	2.426556e-20	7.807824e-30
Surface Area	Eosinophil	8	rs62057151	17	43903842	T	C	-9.102205	-11.359634	1.151424e-07	0	1.151424e-07	8.851596e-20	6.642229e-30
Surface Area	Eosinophil	8	rs17689824	17	43904397	T	C	-9.245399	-11.345500	1.151424e-07	0	1.151424e-07	2.343636e-20	7.807824e-30
Surface Area	Eosinophil	8	rs62057153	17	43904528	C	T	-9.290557	-11.341748	1.151424e-07	0	1.151424e-07	1.534835e-20	8.150005e-30
Surface Area	Eosinophil	8	rs62057154	17	43904610	T	C	-9.244959	-11.344228	1.151424e-07	0	1.151424e-07	2.353308e-20	7.922239e-30
Surface Area	Eosinophil	8	rs62057155	17	43904673	T	C	-9.249088	-11.341748	1.151424e-07	0	1.151424e-07	2.264173e-20	8.150005e-30
Surface Area	Eosinophil	8	rs78872653	17	43905134	A	G	-9.226793	-11.346796	1.151424e-07	0	1.151424e-07	2.788554e-20	7.693045e-30
Surface Area	Eosinophil	8	rs17763086	17	43905481	G	T	-9.237636	-11.349458	1.151424e-07	0	1.151424e-07	2.520030e-20	7.462362e-30
Surface Area	Eosinophil	8	rs17425752	17	43906726	C	A	-9.145113	-11.325445	1.151424e-07	0	1.151424e-07	5.956746e-20	9.817881e-30
Surface Area	Eosinophil	8	rs17689882	17	43906828	A	G	-9.138213	-11.315460	1.151424e-07	0	1.151424e-07	6.349292e-20	1.100238e-29
Surface Area	Eosinophil	8	rs62057158	17	43907143	A	G	-9.223221	-11.344228	1.151424e-07	0	1.151424e-07	2.883058e-20	7.922239e-30
Surface Area	Eosinophil	8	rs1876831	17	43907745	T	C	-9.201421	-11.341748	1.151424e-07	0	1.151424e-07	3.532474e-20	8.150005e-30
Surface Area	Eosinophil	8	rs16940665	17	43907896	C	T	-9.242581	-11.341748	1.151424e-07	0	1.151424e-07	2.406218e-20	8.150005e-30
Surface Area	Eosinophil	8	rs16940668	17	43907966	A	G	-9.241995	-11.344228	1.151424e-07	0	1.151424e-07	2.419439e-20	7.922239e-30
Surface Area	Eosinophil	8	rs16940671	17	43908151	T	C	-9.026177	-11.367894	1.151424e-07	0	1.151424e-07	1.777744e-19	6.042821e-30
Surface Area	Eosinophil	8	rs16940672	17	43908152	T	C	-9.024965	-11.358090	1.151424e-07	0	1.151424e-07	1.797533e-19	6.760683e-30
Surface Area	Eosinophil	8	rs55865707	17	43908826	G	T	-9.235144	-11.340539	1.151424e-07	0	1.151424e-07	2.579398e-20	8.263371e-30
Surface Area	Eosinophil	8	rs62054760	17	43908989	T	C	-9.228359	-11.397829	1.151424e-07	0	1.151424e-07	2.748088e-20	4.286761e-30
Surface Area	Eosinophil	8	rs62054761	17	43909008	T	C	-9.220552	-11.400530	1.151424e-07	0	1.151424e-07	2.955751e-20	4.155832e-30
Surface Area	Eosinophil	8	rs62054762	17	43909022	T	G	-9.220625	-11.400530	1.151424e-07	0	1.151424e-07	2.953733e-20	4.155832e-30
Surface Area	Eosinophil	8	rs242951	17	43909412	C	T	-5.717025	-8.732313	1.197874e-05	0	1.197874e-05	1.084052e-08	2.495162e-18
Surface Area	Eosinophil	8	rs17689918	17	43910088	A	G	-9.199623	-11.329447	1.151424e-07	0	1.151424e-07	3.592093e-20	9.379547e-30
Surface Area	Eosinophil	8	rs17763199	17	43910183	A	G	-9.211931	-11.338181	1.151424e-07	0	1.151424e-07	3.203112e-20	8.489100e-30
Surface Area	Eosinophil	8	rs17689966	17	43910455	G	A	-5.665441	-8.764232	1.616239e-05	0	1.616239e-05	1.466467e-08	1.880537e-18
Surface Area	Eosinophil	8	rs16940674	17	43910507	T	C	-9.205667	-11.341748	1.151424e-07	0	1.151424e-07	3.395556e-20	8.150005e-30
Surface Area	Eosinophil	8	rs16940676	17	43911036	A	G	-9.204311	-11.339350	1.151424e-07	0	1.151424e-07	3.438710e-20	8.376400e-30
Surface Area	Eosinophil	8	rs1876830	17	43911352	T	C	-9.205350	-11.341748	1.151424e-07	0	1.151424e-07	3.405593e-20	8.150005e-30
Surface Area	Eosinophil	8	rs41457044	17	43911424	T	C	-9.206049	-11.346796	1.151424e-07	0	1.151424e-07	3.383509e-20	7.693045e-30
Surface Area	Eosinophil	8	rs1876829	17	43911443	C	T	-9.205413	-11.341748	1.151424e-07	0	1.151424e-07	3.403586e-20	8.150005e-30
Surface Area	Eosinophil	8	rs1876828	17	43911525	T	C	-9.199833	-11.341748	1.151424e-07	0	1.151424e-07	3.585081e-20	8.150005e-30
Surface Area	Eosinophil	8	rs1876827	17	43911832	C	T	-9.204625	-11.341748	1.151424e-07	0	1.151424e-07	3.428676e-20	8.150005e-30
Surface Area	Eosinophil	8	rs16940677	17	43911898	T	C	-9.073338	-11.337029	1.151424e-07	0	1.151424e-07	1.154253e-19	8.601477e-30
Surface Area	Eosinophil	8	rs28364021	17	43912282	T	C	-9.058314	-11.342977	1.151424e-07	0	1.151424e-07	1.324822e-19	8.036297e-30
Surface Area	Eosinophil	8	rs2316765	17	43912454	C	T	-8.969255	-11.340539	1.151424e-07	0	1.151424e-07	2.985270e-19	8.263371e-30
Surface Area	Eosinophil	8	rs878887	17	43912582	T	C	-8.967195	-11.342977	1.151424e-07	0	1.151424e-07	3.041620e-19	8.036297e-30
Surface Area	Eosinophil	8	rs878888	17	43912635	G	A	-8.924125	-11.342977	1.151424e-07	0	1.151424e-07	4.492368e-19	8.036297e-30
Surface Area	Eosinophil	8	rs4525537	17	43912723	C	T	-8.962179	-11.341748	1.151424e-07	0	1.151424e-07	3.183245e-19	8.150005e-30
Surface Area	Eosinophil	8	rs4482334	17	43912830	C	T	-8.951433	-11.342977	1.151424e-07	0	1.151424e-07	3.508963e-19	8.036297e-30
Surface Area	Eosinophil	8	rs56127111	17	43913315	T	C	-8.945218	-11.340539	1.151424e-07	0	1.151424e-07	3.712176e-19	8.263371e-30
Surface Area	Eosinophil	8	rs242948	17	43913544	G	T	-5.720940	-8.659448	1.169656e-05	0	1.169656e-05	1.059365e-08	4.740534e-18
Surface Area	Eosinophil	8	rs75104593	17	43913557	G	T	-8.642504	-11.358090	1.151424e-07	0	1.151424e-07	5.499400e-18	6.760683e-30
Surface Area	Eosinophil	8	rs74998289	17	43913558	G	T	-8.584675	-11.356578	1.151424e-07	0	1.151424e-07	9.109346e-18	6.878688e-30
Surface Area	Eosinophil	8	rs10445362	17	43914554	A	C	-8.942591	-11.334781	1.151424e-07	0	1.151424e-07	3.801491e-19	8.825285e-30
Surface Area	Eosinophil	8	rs10445363	17	43914558	A	G	-8.661979	-11.334781	1.151424e-07	0	1.151424e-07	4.636449e-18	8.825285e-30
Surface Area	Eosinophil	8	rs62054803	17	43914728	T	G	-8.741596	-11.331533	1.151424e-07	0	1.151424e-07	2.298397e-18	9.158717e-30
Surface Area	Eosinophil	8	rs62054804	17	43914809	T	C	-8.740467	-11.310542	1.151424e-07	0	1.151424e-07	2.321479e-18	1.163681e-29
Surface Area	Eosinophil	8	rs62054805	17	43915054	G	A	-8.657075	-11.333682	1.151424e-07	0	1.151424e-07	4.840252e-18	8.936728e-30
Surface Area	Eosinophil	8	rs62054806	17	43915312	T	C	-8.691614	-11.333682	1.151424e-07	0	1.151424e-07	3.573275e-18	8.936728e-30
Surface Area	Eosinophil	8	rs62054807	17	43915497	T	C	-7.605612	-9.698077	1.151424e-07	0	1.151424e-07	2.835587e-14	3.072350e-22
Surface Area	Eosinophil	8	rs10445364	17	43916356	A	G	-8.708082	-11.333682	1.151424e-07	0	1.151424e-07	3.090607e-18	8.936728e-30
Surface Area	Eosinophil	8	rs10445333	17	43916509	G	A	-8.626975	-11.333682	1.151424e-07	0	1.151424e-07	6.299618e-18	8.936728e-30
Surface Area	Eosinophil	8	rs17690176	17	43916773	C	A	-8.624828	-11.369665	1.151424e-07	0	1.151424e-07	6.418894e-18	5.921418e-30
Surface Area	Eosinophil	8	rs78328427	17	43916932	A	G	-8.615413	-11.334781	1.151424e-07	0	1.151424e-07	6.968964e-18	8.825285e-30
Surface Area	Eosinophil	8	rs77692262	17	43917086	G	A	-8.614407	-11.332600	1.151424e-07	0	1.151424e-07	7.030434e-18	9.047870e-30
Surface Area	Eosinophil	8	rs242947	17	43917136	G	A	-5.635887	-8.728990	1.918819e-05	0	1.918819e-05	1.741591e-08	2.569564e-18
Surface Area	Eosinophil	8	rs56023973	17	43917776	T	G	-8.610471	-11.333682	1.151424e-07	0	1.151424e-07	7.276111e-18	8.936728e-30
Surface Area	Eosinophil	8	rs17763515	17	43917818	A	G	-8.610600	-11.339350	1.151424e-07	0	1.151424e-07	7.267927e-18	8.376400e-30
Surface Area	Eosinophil	8	rs17763533	17	43918190	C	T	-8.611768	-11.333682	1.151424e-07	0	1.151424e-07	7.194254e-18	8.936728e-30
Surface Area	Eosinophil	8	rs62054809	17	43918239	T	C	-8.602210	-11.322583	1.151424e-07	0	1.151424e-07	7.819588e-18	1.014386e-29
Surface Area	Eosinophil	8	rs112583797	17	43918418	G	A	-8.599722	-11.331533	1.151424e-07	0	1.151424e-07	7.990909e-18	9.158717e-30
Surface Area	Eosinophil	8	rs74922289	17	43918524	G	A	-8.600722	-11.333682	1.151424e-07	0	1.151424e-07	7.921582e-18	8.936728e-30
Surface Area	Eosinophil	8	rs56971664	17	43918613	C	T	-8.593238	-11.341748	1.151424e-07	0	1.151424e-07	8.455230e-18	8.150005e-30
Surface Area	Eosinophil	8	rs2316766	17	43919068	T	G	-8.744319	-11.265387	1.151424e-07	0	1.151424e-07	2.243649e-18	1.944960e-29
Surface Area	Eosinophil	8	rs2316767	17	43919070	C	T	-8.748623	-11.265387	1.151424e-07	0	1.151424e-07	2.159716e-18	1.944960e-29
Surface Area	Eosinophil	8	rs2316768	17	43919073	T	G	-8.748377	-11.265387	1.151424e-07	0	1.151424e-07	2.164430e-18	1.944960e-29
Surface Area	Eosinophil	8	rs2106786	17	43919096	G	A	-8.671324	-11.261248	1.151424e-07	0	1.151424e-07	4.271237e-18	2.038515e-29
Surface Area	Eosinophil	8	rs2106785	17	43919105	T	C	-8.733399	-11.123011	1.151424e-07	0	1.151424e-07	2.471304e-18	9.694387e-29
Surface Area	Eosinophil	8	rs56150806	17	43919301	C	T	-8.602090	-11.331533	1.151424e-07	0	1.151424e-07	7.827749e-18	9.158717e-30
Surface Area	Eosinophil	8	rs17690314	17	43919884	G	T	-8.601970	-11.329447	1.151424e-07	0	1.151424e-07	7.835910e-18	9.379547e-30
Surface Area	Eosinophil	8	rs56233672	17	43920300	C	T	-8.614274	-11.328425	1.151424e-07	0	1.151424e-07	7.038628e-18	9.489540e-30
Surface Area	Eosinophil	8	rs56354807	17	43920378	T	C	-8.601315	-11.328425	1.151424e-07	0	1.151424e-07	7.880790e-18	9.489540e-30
Surface Area	Eosinophil	8	rs55718212	17	43920411	C	T	-8.598557	-11.331533	1.151424e-07	0	1.151424e-07	8.072442e-18	9.158717e-30
Surface Area	Eosinophil	8	rs17690326	17	43920974	C	T	-8.595358	-11.329447	1.151424e-07	0	1.151424e-07	8.300567e-18	9.379547e-30
Surface Area	Eosinophil	8	rs17763596	17	43921210	T	G	-8.606171	-11.331533	1.151424e-07	0	1.151424e-07	7.554165e-18	9.158717e-30
Surface Area	Eosinophil	8	rs17763634	17	43921754	C	T	-8.594796	-11.318934	1.151424e-07	0	1.151424e-07	8.341278e-18	1.057501e-29
Surface Area	Eosinophil	8	rs62621252	17	43922942	C	T	-8.586586	-11.253615	1.151424e-07	0	1.151424e-07	8.959184e-18	2.222918e-29
Surface Area	Eosinophil	8	rs242944	17	43923180	G	A	-5.683886	-8.732313	1.450196e-05	0	1.450196e-05	1.316682e-08	2.495162e-18
Surface Area	Eosinophil	8	rs62054815	17	43923266	A	G	-8.586378	-11.359634	1.151424e-07	0	1.151424e-07	8.975422e-18	6.642229e-30
Surface Area	Eosinophil	8	rs12185268	17	43923683	G	A	-8.590778	-11.359634	1.151424e-07	0	1.151424e-07	8.638245e-18	6.642229e-30
Surface Area	Eosinophil	8	rs12185235	17	43923703	T	C	-8.590886	-11.339350	1.151424e-07	0	1.151424e-07	8.630114e-18	8.376400e-30
Surface Area	Eosinophil	8	rs11079725	17	43923934	C	T	-8.584573	-11.345500	1.151424e-07	0	1.151424e-07	9.117460e-18	7.807824e-30
Surface Area	Eosinophil	8	rs12373123	17	43924073	C	T	-8.587527	-11.344228	1.151424e-07	0	1.151424e-07	8.886098e-18	7.922239e-30
Surface Area	Eosinophil	8	rs12373139	17	43924130	A	G	-8.586951	-11.346796	1.151424e-07	0	1.151424e-07	8.930764e-18	7.693045e-30
Surface Area	Eosinophil	8	rs12373124	17	43924219	C	T	-8.519545	-11.163509	1.151424e-07	0	1.151424e-07	1.601816e-17	6.151466e-29
Surface Area	Eosinophil	8	rs12373140	17	43924231	A	G	-8.519172	-11.163509	1.151424e-07	0	1.151424e-07	1.606978e-17	6.151466e-29
Surface Area	Eosinophil	8	rs12373168	17	43924337	C	A	-8.370273	-11.246705	1.151424e-07	0	1.151424e-07	5.748514e-17	2.404061e-29
Surface Area	Eosinophil	8	rs17690661	17	43924521	A	G	-8.541260	-11.348115	1.151424e-07	0	1.151424e-07	1.327663e-17	7.577894e-30
Surface Area	Eosinophil	8	rs55943825	17	43924776	T	C	-8.571273	-11.346796	1.151424e-07	0	1.151424e-07	1.023469e-17	7.693045e-30
Surface Area	Eosinophil	8	rs17690679	17	43924803	G	A	-8.567125	-11.346796	1.151424e-07	0	1.151424e-07	1.061008e-17	7.693045e-30
Surface Area	Eosinophil	8	rs17690703	17	43925297	T	C	-7.661622	-10.515709	1.151424e-07	0	1.151424e-07	1.835992e-14	7.312858e-26
Surface Area	Eosinophil	8	rs17769490	17	43925605	A	G	-8.545986	-11.415801	1.151424e-07	0	1.151424e-07	1.274429e-17	3.486769e-30
Surface Area	Eosinophil	8	rs77063768	17	43925729	G	A	-8.529097	-11.415801	1.151424e-07	0	1.151424e-07	1.474944e-17	3.486769e-30
Surface Area	Eosinophil	8	rs62054817	17	43925966	A	G	-8.519919	-11.415801	1.151424e-07	0	1.151424e-07	1.596653e-17	3.486769e-30
Surface Area	Eosinophil	8	rs62054818	17	43926056	C	A	-8.516458	-11.412476	1.151424e-07	0	1.151424e-07	1.645078e-17	3.622667e-30
Surface Area	Eosinophil	8	rs62054819	17	43926149	G	A	-8.451796	-11.392714	1.151424e-07	0	1.151424e-07	2.868561e-17	4.546074e-30
Surface Area	Eosinophil	8	rs62054820	17	43926755	G	A	-8.513262	-11.419287	1.151424e-07	0	1.151424e-07	1.691071e-17	3.349714e-30
Surface Area	Eosinophil	8	rs56113217	17	43926948	G	A	-8.514794	-11.450019	1.151424e-07	0	1.151424e-07	1.668873e-17	2.350941e-30
Surface Area	Eosinophil	8	rs56269136	17	43926992	T	C	-8.511698	-11.455720	1.151424e-07	0	1.151424e-07	1.714050e-17	2.201258e-30
Surface Area	Eosinophil	8	rs56385754	17	43927255	T	G	-8.511778	-11.422950	1.151424e-07	0	1.151424e-07	1.712861e-17	3.211432e-30
Surface Area	Eosinophil	8	rs17769552	17	43927290	A	G	-8.536891	-11.296860	1.151424e-07	0	1.151424e-07	1.378820e-17	1.359942e-29
Surface Area	Eosinophil	8	rs62054822	17	43927708	G	A	-8.409985	-11.430891	1.151424e-07	0	1.151424e-07	4.100616e-17	2.930874e-30
Surface Area	Eosinophil	8	rs885639	17	43928614	G	T	-8.374377	-11.430891	1.151424e-07	0	1.151424e-07	5.551678e-17	2.930874e-30
Surface Area	Eosinophil	8	rs62054823	17	43929029	G	A	-8.519948	-11.390286	1.151424e-07	0	1.151424e-07	1.596256e-17	4.674526e-30
Surface Area	Eosinophil	8	rs62054824	17	43929992	T	C	-8.447530	-11.319829	1.151424e-07	0	1.151424e-07	2.975299e-17	1.046759e-29
Surface Area	Eosinophil	8	rs62054825	17	43930033	A	G	-8.436828	-11.314617	1.151424e-07	0	1.151424e-07	3.260652e-17	1.110866e-29
Surface Area	Eosinophil	8	rs79589869	17	43930238	A	C	-8.445433	-11.296860	1.151424e-07	0	1.151424e-07	3.029194e-17	1.359942e-29
Surface Area	Eosinophil	8	rs2316769	17	43930798	G	A	-8.479342	-11.320735	1.151424e-07	0	1.151424e-07	2.264711e-17	1.035992e-29
Surface Area	Eosinophil	8	rs2873268	17	43930955	A	G	-8.469622	-11.305937	1.151424e-07	0	1.151424e-07	2.461917e-17	1.226383e-29
Surface Area	Eosinophil	8	rs4340365	17	43930980	T	C	-8.466720	-11.296860	1.151424e-07	0	1.151424e-07	2.524003e-17	1.359942e-29
Surface Area	Eosinophil	8	rs2873269	17	43931122	T	C	-8.461611	-11.319829	1.151424e-07	0	1.151424e-07	2.637095e-17	1.046759e-29
Surface Area	Eosinophil	8	rs56329743	17	43931245	A	G	-7.099222	-11.327418	1.151424e-07	0	1.151424e-07	1.254614e-12	9.599256e-30
Surface Area	Eosinophil	8	rs56288604	17	43931380	G	A	-8.488479	-11.313783	1.151424e-07	0	1.151424e-07	2.093586e-17	1.121472e-29
Surface Area	Eosinophil	8	rs17690987	17	43931626	C	T	-8.492026	-11.305197	1.151424e-07	0	1.151424e-07	2.030657e-17	1.236765e-29
Surface Area	Eosinophil	8	rs56146262	17	43931907	A	C	-7.903781	-11.296860	1.151424e-07	0	1.151424e-07	2.705673e-15	1.359942e-29
Surface Area	Eosinophil	8	rs55942528	17	43932028	G	A	-6.400640	-11.308203	1.777244e-07	0	1.777244e-07	1.547273e-10	1.195121e-29
Surface Area	Eosinophil	8	rs56254732	17	43932049	T	C	-6.366580	-11.311339	2.216435e-07	0	2.216435e-07	1.932893e-10	1.153161e-29
Surface Area	Eosinophil	8	rs116956554	17	44699851	A	G	-6.799588	-10.936294	1.151424e-07	0	1.151424e-07	1.049185e-11	7.729548e-28
Surface Area	Eosinophil	8	rs199461	17	44762589	A	G	-8.044924	-10.440467	1.151424e-07	0	1.151424e-07	8.629862e-16	1.620115e-25
Surface Area	Eosinophil	8	rs199460	17	44764775	C	A	-8.192606	-10.774120	1.151424e-07	0	1.151424e-07	2.556297e-16	4.561212e-27
Surface Area	Eosinophil	8	rs199441	17	44773783	A	G	-9.025425	-11.160400	1.151424e-07	0	1.151424e-07	1.789995e-19	6.370463e-29
Surface Area	Eosinophil	8	rs1378358	17	44787312	T	C	-9.592946	-11.215093	1.151424e-07	0	1.151424e-07	8.560523e-22	3.438250e-29
Surface Area	Eosinophil	8	rs183211	17	44788310	A	G	-8.182736	-10.390259	1.151424e-07	0	1.151424e-07	2.774704e-16	2.746077e-25
Surface Area	Eosinophil	8	rs199436	17	44789285	G	A	-8.191601	-10.394497	1.151424e-07	0	1.151424e-07	2.577740e-16	2.626688e-25
Surface Area	Eosinophil	8	rs169201	17	44790203	G	A	-9.348205	-11.169003	1.151424e-07	0	1.151424e-07	8.914760e-21	5.782641e-29
Surface Area	Eosinophil	8	rs199438	17	44791643	A	G	-8.198878	-10.394497	1.151424e-07	0	1.151424e-07	2.426419e-16	2.626688e-25
Surface Area	Eosinophil	8	rs199439	17	44793503	G	A	-9.282784	-11.184154	1.151424e-07	0	1.151424e-07	1.651069e-20	4.875351e-29
Surface Area	Eosinophil	8	rs142167	17	44795234	G	A	-8.199304	-10.390259	1.151424e-07	0	1.151424e-07	2.417823e-16	2.746077e-25
Surface Area	Eosinophil	8	rs199457	17	44795469	T	C	-9.349593	-11.180063	1.151424e-07	0	1.151424e-07	8.798540e-21	5.105378e-29
Surface Area	Eosinophil	8	rs199456	17	44797919	T	C	-9.347207	-11.194691	1.151424e-07	0	1.151424e-07	8.999247e-21	4.329077e-29
Surface Area	Eosinophil	8	rs199455	17	44799216	C	T	-8.046190	-10.349304	1.151424e-07	0	1.151424e-07	8.541105e-16	4.215396e-25
Surface Area	Eosinophil	8	rs7224296	17	44800046	G	A	-7.527365	-9.157546	1.151424e-07	0	1.151424e-07	5.177450e-14	5.309083e-20
Surface Area	Eosinophil	8	rs199454	17	44800110	G	A	-8.039295	-10.292164	1.151424e-07	0	1.151424e-07	9.035659e-16	7.643862e-25
Surface Area	Eosinophil	8	rs199453	17	44800946	T	C	-8.137041	-10.327876	1.151424e-07	0	1.151424e-07	4.050547e-16	5.271467e-25
Surface Area	Eosinophil	8	rs199452	17	44801340	T	C	-8.193044	-10.394497	1.151424e-07	0	1.151424e-07	2.547003e-16	2.626688e-25
Surface Area	Eosinophil	8	rs199451	17	44801784	A	G	-9.404092	-11.173714	1.151424e-07	0	1.151424e-07	5.248149e-21	5.483882e-29
Surface Area	Eosinophil	8	rs199449	17	44808902	A	G	-8.211889	-10.344531	1.151424e-07	0	1.151424e-07	2.177363e-16	4.430821e-25
Surface Area	Eosinophil	8	rs199448	17	44809001	G	A	-9.396707	-11.136370	1.151424e-07	0	1.151424e-07	5.629718e-21	8.345202e-29
Surface Area	Eosinophil	8	rs199447	17	44812188	T	C	-9.396707	-11.129388	1.151424e-07	0	1.151424e-07	5.629718e-21	9.025262e-29
Surface Area	Eosinophil	8	rs199446	17	44813169	G	A	-8.040177	-10.244740	1.151424e-07	0	1.151424e-07	8.970915e-16	1.249606e-24
Surface Area	Eosinophil	8	rs199445	17	44817408	T	C	-9.339266	-11.144900	1.151424e-07	0	1.151424e-07	9.700406e-21	7.582943e-29
Surface Area	Eosinophil	8	rs199444	17	44818276	C	T	-8.228955	-10.346881	1.151424e-07	0	1.151424e-07	1.888544e-16	4.323399e-25
Surface Area	Eosinophil	8	rs199443	17	44819565	T	C	-9.363298	-11.129388	1.151424e-07	0	1.151424e-07	7.728582e-21	9.025262e-29
Surface Area	Eosinophil	8	rs17698176	17	44819595	G	T	4.197196	3.674338	2.933958e-02	1	2.933958e-02	2.702401e-05	2.384671e-04
Surface Area	Eosinophil	8	rs199442	17	44820122	A	G	-8.273107	-10.357050	1.151424e-07	0	1.151424e-07	1.305121e-16	3.887683e-25
Surface Area	Eosinophil	8	rs199536	17	44820425	T	C	-8.093787	-10.238374	1.151424e-07	0	1.151424e-07	5.783773e-16	1.334606e-24
Surface Area	Eosinophil	8	rs199535	17	44822662	G	A	-9.649206	-11.123011	1.151424e-07	0	1.151424e-07	4.953800e-22	9.694387e-29
Surface Area	Eosinophil	8	rs199534	17	44824213	G	T	-9.659024	-11.146563	1.151424e-07	0	1.151424e-07	4.501332e-22	7.442597e-29
Surface Area	Eosinophil	8	rs199533	17	44828931	A	G	-9.711322	-10.926959	1.151424e-07	0	1.151424e-07	2.698142e-22	8.567141e-28
Surface Area	Eosinophil	8	rs199531	17	44830414	C	T	-8.312462	-10.180064	1.151424e-07	0	1.151424e-07	9.373642e-17	2.434022e-24
Surface Area	Eosinophil	8	rs9912530	17	44836302	T	C	-7.992515	-8.940731	1.151424e-07	0	1.151424e-07	1.322136e-15	3.866032e-19
Surface Area	Eosinophil	8	rs199530	17	44836653	G	A	-8.412647	-10.163996	1.151424e-07	0	1.151424e-07	4.008616e-17	2.870629e-24
Surface Area	Eosinophil	8	rs199529	17	44837217	C	A	-9.156593	-10.053546	1.151424e-07	0	1.151424e-07	5.356186e-20	8.862020e-24
Surface Area	Eosinophil	8	rs199528	17	44843136	T	C	-9.718530	-10.656529	1.151424e-07	0	1.151424e-07	2.513846e-22	1.625507e-26
Surface Area	Eosinophil	8	rs199527	17	44843667	G	A	-8.425590	-9.778626	1.151424e-07	0	1.151424e-07	3.589357e-17	1.390862e-22
Surface Area	Eosinophil	8	rs199525	17	44847834	G	T	-9.717288	-10.643842	1.151424e-07	0	1.151424e-07	2.544698e-22	1.862855e-26
Surface Area	Eosinophil	8	rs199524	17	44848438	G	T	-8.376731	-9.853495	1.151424e-07	0	1.151424e-07	5.441790e-17	6.620086e-23
Surface Area	Eosinophil	8	rs199523	17	44848517	C	A	-8.096891	-9.853495	1.151424e-07	0	1.151424e-07	5.638160e-16	6.620086e-23
Surface Area	Eosinophil	8	rs199520	17	44853872	G	A	-8.325743	-9.833947	1.151424e-07	0	1.151424e-07	8.380146e-17	8.040424e-23
Surface Area	Eosinophil	8	rs199519	17	44853924	G	A	-8.316090	-9.811204	1.151424e-07	0	1.151424e-07	9.091276e-17	1.007586e-22
Surface Area	Eosinophil	8	rs199518	17	44854580	A	C	-8.346659	-9.838422	1.151424e-07	0	1.151424e-07	7.022090e-17	7.690796e-23
Surface Area	Eosinophil	8	rs199517	17	44854587	A	G	-8.326696	-9.838422	1.151424e-07	0	1.151424e-07	8.313013e-17	7.690796e-23
Surface Area	Eosinophil	8	rs199516	17	44856485	C	T	-9.635878	-10.587496	1.151424e-07	0	1.151424e-07	5.640746e-22	3.405804e-26
Surface Area	Eosinophil	8	rs199514	17	44856881	G	A	-9.620934	-10.618660	1.151424e-07	0	1.151424e-07	6.523592e-22	2.440398e-26
Surface Area	Eosinophil	8	rs199513	17	44856932	A	G	-9.586153	-10.618660	1.151424e-07	0	1.151424e-07	9.143021e-22	2.440398e-26
Surface Area	Eosinophil	8	rs199512	17	44857352	T	C	-9.633326	-10.611342	1.151424e-07	0	1.151424e-07	5.782664e-22	2.639296e-26
Surface Area	Eosinophil	8	rs199510	17	44857929	A	C	-9.485596	-10.665847	1.151424e-07	0	1.151424e-07	2.410025e-21	1.470525e-26
Surface Area	Eosinophil	8	rs199509	17	44858728	G	A	-9.637657	-10.632951	1.151424e-07	0	1.151424e-07	5.543906e-22	2.093812e-26
Surface Area	Eosinophil	8	rs199507	17	44858855	A	G	-9.636769	-10.632951	1.151424e-07	0	1.151424e-07	5.592041e-22	2.093812e-26
Surface Area	Eosinophil	8	rs199506	17	44859031	A	G	-9.612134	-10.620210	1.151424e-07	0	1.151424e-07	7.106103e-22	2.400203e-26
Surface Area	Eosinophil	8	rs415430	17	44859144	C	T	-9.608088	-10.636736	1.151424e-07	0	1.151424e-07	7.390860e-22	2.010498e-26
Surface Area	Eosinophil	8	rs430685	17	44859148	T	C	-9.609309	-10.636736	1.151424e-07	0	1.151424e-07	7.303735e-22	2.010498e-26
Surface Area	Eosinophil	8	rs199505	17	44859410	A	G	-9.624017	-10.641744	1.151424e-07	0	1.151424e-07	6.330936e-22	1.905290e-26
Surface Area	Eosinophil	8	rs70602	17	44859715	T	C	-9.630463	-10.634820	1.151424e-07	0	1.151424e-07	5.946116e-22	2.052247e-26
Surface Area	Eosinophil	8	rs70600	17	44860021	T	C	-9.698390	-10.649352	1.151424e-07	0	1.151424e-07	3.062928e-22	1.755834e-26
Surface Area	Eosinophil	8	rs199504	17	44861003	C	T	-9.560118	-10.598505	1.151424e-07	0	1.151424e-07	1.176227e-21	3.027818e-26
Surface Area	Eosinophil	8	rs199503	17	44862162	A	G	-9.734480	-10.698932	1.151424e-07	0	1.151424e-07	2.149137e-22	1.029578e-26
Surface Area	Eosinophil	8	rs199502	17	44862347	A	G	-8.931645	-10.152686	1.151424e-07	0	1.151424e-07	4.197203e-19	3.223677e-24
Surface Area	Eosinophil	8	rs199501	17	44862613	A	G	-8.474243	-9.886937	1.151424e-07	0	1.151424e-07	2.366131e-17	4.743205e-23
Surface Area	Eosinophil	8	rs916888	17	44863133	C	T	-9.186739	-9.026853	1.151424e-07	0	1.151424e-07	4.049295e-20	1.766791e-19
Surface Area	Eosinophil	8	rs199500	17	44863413	T	C	-8.761359	-8.188023	1.151424e-07	0	1.151424e-07	1.929105e-18	2.655510e-16
Surface Area	Eosinophil	8	rs2074404	17	44865439	G	T	-7.984112	-8.419320	1.151424e-07	0	1.151424e-07	1.415373e-15	3.786773e-17
Surface Area	Eosinophil	8	rs199499	17	44865498	T	C	-9.387856	-9.074101	1.151424e-07	0	1.151424e-07	6.123388e-21	1.146193e-19
Surface Area	Eosinophil	8	rs199498	17	44865603	C	T	-8.604998	-9.428725	1.151424e-07	0	1.151424e-07	7.631786e-18	4.151048e-21
Surface Area	Eosinophil	8	rs11658976	17	44866805	G	A	4.178675	3.484533	3.153933e-02	0	3.153933e-02	2.932123e-05	4.929965e-04
Surface Area	Eosinophil	8	rs1563304	17	44874453	T	C	-5.418966	-5.020459	6.583563e-05	1	6.583563e-05	5.994480e-08	5.154809e-07
Surface Area	Lymphocyte	1	rs7553439	1	50861622	T	C	-3.999580	4.324427	4.376096e-02	1	4.376096e-02	6.345493e-05	1.529285e-05
Surface Area	Lymphocyte	2	rs811372	2	61429568	T	C	-4.355614	3.254657	3.428101e-02	0	3.428101e-02	1.326946e-05	1.135294e-03
Surface Area	Lymphocyte	2	rs751341	2	61439206	T	C	-4.406571	3.215382	3.806441e-02	0	3.806441e-02	1.050200e-05	1.302712e-03
Surface Area	Lymphocyte	2	rs7570707	2	61451744	T	C	-4.286381	3.238189	3.580544e-02	0	3.580544e-02	1.816071e-05	1.202910e-03
Surface Area	Lymphocyte	2	rs2060824	2	61484556	C	T	-4.280139	3.263325	3.347596e-02	0	3.347596e-02	1.867766e-05	1.101133e-03
Surface Area	Lymphocyte	2	rs6706786	2	61488841	T	C	-4.290351	3.323024	2.835061e-02	0	2.835061e-02	1.783909e-05	8.904735e-04
Surface Area	Lymphocyte	2	rs35880979	2	61490537	A	G	-4.300503	3.334584	2.742510e-02	0	2.742510e-02	1.704111e-05	8.542713e-04
Surface Area	Lymphocyte	2	rs4671402	2	61494450	A	C	-4.287410	3.187903	4.102047e-02	0	4.102047e-02	1.807683e-05	1.433088e-03
Surface Area	Lymphocyte	2	rs11125872	2	61515164	T	C	-4.406630	3.334584	2.742510e-02	0	2.742510e-02	1.049914e-05	8.542713e-04
Surface Area	Lymphocyte	2	rs778147	2	61606566	C	A	4.458099	-4.145102	7.031979e-03	1	7.031979e-03	8.268987e-06	3.396631e-05
Surface Area	Lymphocyte	2	rs4672440	2	61616653	T	G	4.158096	-3.766017	2.449205e-02	0	2.449205e-02	3.209116e-05	1.658725e-04
Surface Area	Lymphocyte	2	rs778138	2	61687214	C	A	4.048042	-3.402683	3.693018e-02	0	3.693018e-02	5.164779e-05	6.672771e-04
Surface Area	Lymphocyte	2	rs11692449	2	61704451	C	T	4.069873	-3.508892	3.417100e-02	0	3.417100e-02	4.703873e-05	4.499784e-04
Surface Area	Lymphocyte	2	rs766448	2	61735446	T	C	4.044471	-3.119890	4.893670e-02	0	4.893670e-02	5.244136e-05	1.809186e-03
Surface Area	Lymphocyte	2	rs6706139	2	61745139	C	T	3.998934	-3.238189	4.548889e-02	0	4.548889e-02	6.362852e-05	1.202910e-03
Surface Area	Lymphocyte	2	rs7570830	2	61745528	C	A	4.562483	-3.157316	4.430952e-02	0	4.430952e-02	5.055214e-06	1.592287e-03
Surface Area	Lymphocyte	3	rs7593335	2	88878133	A	G	4.090325	3.419026	3.171988e-02	0	3.171988e-02	4.307691e-05	6.284581e-04
Surface Area	Lymphocyte	3	rs13045	2	88895123	T	C	4.100914	3.568623	3.044641e-02	0	3.044641e-02	4.115211e-05	3.588626e-04
Surface Area	Lymphocyte	3	rs1913671	2	88899883	C	T	4.064126	3.592677	3.485776e-02	0	3.485776e-02	4.821271e-05	3.272982e-04
Surface Area	Lymphocyte	3	rs11681299	2	88901732	T	C	4.204471	3.387405	2.357532e-02	0	2.357532e-02	2.616935e-05	7.055725e-04
Surface Area	Lymphocyte	3	rs11684404	2	88924622	C	T	4.127116	3.715931	2.764590e-02	0	2.764590e-02	3.673409e-05	2.024565e-04
Surface Area	Lymphocyte	3	rs6547787	2	88929736	G	T	4.120141	3.810774	2.835311e-02	0	2.835311e-02	3.786414e-05	1.385321e-04
Surface Area	Lymphocyte	3	rs1606803	2	88933316	T	C	4.238474	3.506405	1.790837e-02	0	1.790837e-02	2.250438e-05	4.542031e-04
Surface Area	Lymphocyte	3	rs13003510	2	88941490	A	G	4.300503	3.568623	1.388626e-02	1	1.388626e-02	1.704111e-05	3.588626e-04
Surface Area	Lymphocyte	3	rs13001657	2	88946611	A	G	4.422818	3.559057	1.404762e-02	0	1.404762e-02	9.742167e-06	3.721885e-04
Surface Area	Lymphocyte	4	rs1257169	2	134963862	C	A	4.006554	4.071381	4.275438e-02	1	4.275438e-02	6.161116e-05	4.673527e-05
Surface Area	Lymphocyte	4	rs1257168	2	134963892	A	G	3.992175	3.962922	4.497493e-02	0	4.497493e-02	6.547016e-05	7.403797e-05
Surface Area	Lymphocyte	5	rs2371117	3	27839134	A	G	4.262080	-3.743099	1.621399e-02	1	1.621399e-02	2.025328e-05	1.817643e-04
Surface Area	Lymphocyte	6	rs4234470	3	141601297	T	C	4.902898	4.841819	8.534624e-04	0	8.534624e-04	9.443297e-07	1.286559e-06
Surface Area	Lymphocyte	6	rs9810697	3	141636530	A	G	5.462165	4.808202	1.194740e-04	0	1.194740e-04	4.703639e-08	1.522940e-06
Surface Area	Lymphocyte	6	rs6762767	3	141637526	T	C	5.476263	4.797676	1.247063e-04	0	1.247063e-04	4.344014e-08	1.605172e-06
Surface Area	Lymphocyte	6	rs4683410	3	141638952	T	G	5.466762	4.801807	1.224966e-04	0	1.224966e-04	4.583300e-08	1.572405e-06
Surface Area	Lymphocyte	6	rs6769618	3	141641538	A	G	5.474632	4.795648	1.258695e-04	0	1.258695e-04	4.384220e-08	1.621494e-06
Surface Area	Lymphocyte	6	rs4683648	3	141643694	T	C	5.367728	4.783976	1.325569e-04	0	1.325569e-04	7.973472e-08	1.718615e-06
Surface Area	Lymphocyte	6	rs12695746	3	141647359	T	G	5.530437	4.716766	1.753857e-04	0	1.753857e-04	3.194331e-08	2.396231e-06
Surface Area	Lymphocyte	6	rs2902146	3	141648608	T	C	5.493783	4.729856	1.663592e-04	0	1.663592e-04	3.934147e-08	2.246793e-06
Surface Area	Lymphocyte	6	rs9856495	3	141650229	A	G	5.313481	4.946265	1.064941e-04	0	1.064941e-04	1.075507e-07	7.565115e-07
Surface Area	Lymphocyte	6	rs1976634	3	141650645	T	C	5.667368	4.967853	6.018492e-05	1	6.018492e-05	1.450077e-08	6.769823e-07
Surface Area	Lymphocyte	6	rs1976633	3	141650739	A	G	5.655980	4.906198	7.874841e-05	0	7.874841e-05	1.549592e-08	9.285889e-07
Surface Area	Lymphocyte	6	rs9861009	3	141654685	T	C	4.233411	4.946265	1.827070e-02	0	1.827070e-02	2.301733e-05	7.565115e-07
Surface Area	Lymphocyte	6	rs9817526	3	141655201	G	A	4.489880	4.891136	6.113525e-03	0	6.113525e-03	7.126328e-06	1.002554e-06
Surface Area	Lymphocyte	6	rs7628850	3	141658316	G	A	4.292275	4.787776	1.437721e-02	0	1.437721e-02	1.768520e-05	1.686393e-06
Surface Area	Lymphocyte	6	rs6440052	3	141659241	C	T	4.252753	4.962179	1.688450e-02	0	1.688450e-02	2.111584e-05	6.970688e-07
Surface Area	Lymphocyte	6	rs6765439	3	141660166	A	C	4.266265	4.914285	1.592345e-02	0	1.592345e-02	1.987722e-05	8.910688e-07
Surface Area	Lymphocyte	6	rs12636926	3	141660742	T	C	4.314409	4.999694	1.305459e-02	0	1.305459e-02	1.600307e-05	5.742136e-07
Surface Area	Lymphocyte	6	rs1045279	3	141663683	C	T	6.333910	4.759546	1.465041e-04	0	1.465041e-04	2.390252e-10	1.940290e-06
Surface Area	Lymphocyte	6	rs9942	3	141663752	A	G	6.418210	4.767867	1.417607e-04	0	1.417607e-04	1.378862e-10	1.861863e-06
Surface Area	Lymphocyte	6	rs3762727	3	141664047	T	G	4.320502	4.783976	1.273231e-02	0	1.273231e-02	1.556749e-05	1.718615e-06
Surface Area	Lymphocyte	6	rs1967282	3	141673434	G	A	4.248230	4.956697	1.720919e-02	0	1.720919e-02	2.154664e-05	7.170154e-07
Surface Area	Lymphocyte	6	rs9815587	3	141674548	C	A	6.677815	4.898493	8.127443e-05	0	8.127443e-05	2.425310e-11	9.657439e-07
Surface Area	Lymphocyte	6	rs13081914	3	141674923	C	T	6.593667	4.902300	8.002682e-05	0	8.002682e-05	4.290939e-11	9.472107e-07
Surface Area	Lymphocyte	6	rs12637444	3	141675671	G	T	4.147056	4.931780	2.561842e-02	0	2.561842e-02	3.367781e-05	8.148377e-07
Surface Area	Lymphocyte	6	rs4683653	3	141683097	C	T	4.103214	4.914285	3.016947e-02	0	3.016947e-02	4.074505e-05	8.910688e-07
Surface Area	Lymphocyte	6	rs34773643	3	141685947	T	C	6.716428	4.841819	1.035238e-04	0	1.035238e-04	1.862334e-11	1.286559e-06
Surface Area	Lymphocyte	6	rs12330323	3	141687223	A	C	4.573280	4.693278	4.167315e-03	0	4.167315e-03	4.801489e-06	2.688613e-06
Surface Area	Lymphocyte	6	rs2901948	3	141690353	T	C	4.481068	4.967853	6.353473e-03	0	6.353473e-03	7.427034e-06	6.769823e-07
Surface Area	Lymphocyte	6	rs2861421	3	141690440	T	C	6.879646	4.791666	1.281528e-04	0	1.281528e-04	6.000159e-12	1.654021e-06
Surface Area	Lymphocyte	6	rs3804771	3	141691407	A	G	4.815305	4.134827	1.896540e-03	0	1.896540e-03	1.469755e-06	3.552222e-05
Surface Area	Lymphocyte	6	rs4315665	3	141694139	T	C	6.925158	4.672644	2.109283e-04	0	2.109283e-04	4.354895e-12	2.973467e-06
Surface Area	Lymphocyte	6	rs9289640	3	141694854	C	T	4.441549	4.693278	7.584940e-03	0	7.584940e-03	8.931370e-06	2.688613e-06
Surface Area	Lymphocyte	6	rs7642874	3	141697872	T	C	4.232600	4.645723	1.832867e-02	0	1.832867e-02	2.310048e-05	3.388868e-06
Surface Area	Lymphocyte	6	rs34092379	3	141699459	G	A	6.963073	4.663193	2.188167e-04	0	2.188167e-04	3.329283e-12	3.113410e-06
Surface Area	Lymphocyte	6	rs11569216	3	141701527	G	A	6.929151	4.663193	2.188167e-04	0	2.188167e-04	4.233736e-12	3.113410e-06
Surface Area	Lymphocyte	6	rs34486172	3	141703322	T	C	7.031867	4.645723	2.360626e-04	0	2.360626e-04	2.037884e-12	3.388868e-06
Surface Area	Lymphocyte	6	rs12495978	3	141707113	G	T	6.931654	4.729856	1.663592e-04	0	1.663592e-04	4.159492e-12	2.246793e-06
Surface Area	Lymphocyte	6	rs3811708	3	141708171	T	G	7.107974	4.654236	2.273703e-04	0	2.273703e-04	1.177591e-12	3.251846e-06
Surface Area	Lymphocyte	6	rs35566385	3	141708804	C	T	4.324320	4.729856	1.254467e-02	0	1.254467e-02	1.530030e-05	2.246793e-06
Surface Area	Lymphocyte	6	rs62283132	3	141709036	T	C	7.132102	4.645723	2.360626e-04	0	2.360626e-04	9.884781e-13	3.388868e-06
Surface Area	Lymphocyte	6	rs2271386	3	141712708	A	G	7.331475	4.572389	3.196750e-04	0	3.196750e-04	2.276325e-13	4.821956e-06
Surface Area	Lymphocyte	6	rs3817176	3	141712780	T	C	7.345087	4.583619	3.057561e-04	0	3.057561e-04	2.056249e-13	4.569963e-06
Surface Area	Lymphocyte	6	rs11569198	3	141714368	G	A	7.309001	4.645723	2.360626e-04	0	2.360626e-04	2.691357e-13	3.388868e-06
Surface Area	Lymphocyte	6	rs2063454	3	141715371	C	T	7.295525	4.615347	2.669614e-04	0	2.669614e-04	2.974976e-13	3.924383e-06
Surface Area	Lymphocyte	6	rs2063453	3	141715543	C	T	7.313932	4.637613	2.443310e-04	0	2.443310e-04	2.594372e-13	3.524561e-06
Surface Area	Lymphocyte	6	rs1511299	3	141716072	C	T	4.719863	4.716766	2.088686e-03	0	2.088686e-03	2.360033e-06	2.396231e-06
Surface Area	Lymphocyte	6	rs34514405	3	141717441	G	A	7.299674	4.622455	2.597484e-04	0	2.597484e-04	2.884662e-13	3.792254e-06
Surface Area	Lymphocyte	6	rs11706480	3	141719380	T	C	4.446054	4.682649	7.434606e-03	0	7.434606e-03	8.746206e-06	2.831908e-06
Surface Area	Lymphocyte	6	rs34186890	3	141720712	G	A	4.739055	4.729856	1.905882e-03	0	1.905882e-03	2.147173e-06	2.246793e-06
Surface Area	Lymphocyte	6	rs35597264	3	141720853	T	C	7.078169	4.704616	1.841346e-04	0	1.841346e-04	1.460711e-12	2.543441e-06
Surface Area	Lymphocyte	6	rs34392664	3	141722208	G	A	4.395664	4.663193	9.273085e-03	0	9.273085e-03	1.104348e-05	3.113410e-06
Surface Area	Lymphocyte	6	rs2861422	3	141724644	T	C	4.717153	4.682649	2.114442e-03	0	2.114442e-03	2.391673e-06	2.831908e-06
Surface Area	Lymphocyte	6	rs34579489	3	141725731	A	G	6.741546	4.501718	4.294814e-04	0	4.294814e-04	1.567099e-11	6.740637e-06
Surface Area	Lymphocyte	6	rs56129773	3	141725823	A	G	6.841775	4.412053	6.210543e-04	0	6.210543e-04	7.821814e-12	1.023949e-05
Surface Area	Lymphocyte	6	rs6440057	3	141728308	C	T	4.793417	4.516909	1.460810e-03	0	1.460810e-03	1.639645e-06	6.274872e-06
Surface Area	Lymphocyte	6	rs4683658	3	141730998	G	T	4.991907	4.622455	5.473249e-04	0	5.473249e-04	5.978594e-07	3.792254e-06
Surface Area	Lymphocyte	6	rs6781340	3	141733417	G	T	4.261008	4.448613	1.629116e-02	0	1.629116e-02	2.035073e-05	8.642644e-06
Surface Area	Lymphocyte	6	rs13065446	3	141737842	C	T	4.233817	4.414273	1.824164e-02	0	1.824164e-02	2.297576e-05	1.013500e-05
Surface Area	Lymphocyte	6	rs13069749	3	141737890	C	T	6.784411	4.338620	8.422326e-04	0	8.422326e-04	1.165613e-11	1.433803e-05
Surface Area	Lymphocyte	6	rs907293	3	141739569	C	T	6.813406	4.403436	6.450280e-04	0	6.450280e-04	9.531488e-12	1.065496e-05
Surface Area	Lymphocyte	6	rs12496412	3	141741823	G	A	4.260702	4.425801	1.631314e-02	0	1.631314e-02	2.037857e-05	9.608514e-06
Surface Area	Lymphocyte	6	rs72990266	3	141741960	G	A	4.804753	4.484393	1.380470e-03	0	1.380470e-03	1.549429e-06	7.312166e-06
Surface Area	Lymphocyte	6	rs6806443	3	141742185	T	C	6.585733	4.399277	6.565852e-04	0	6.565852e-04	4.526465e-11	1.086123e-05
Surface Area	Lymphocyte	6	rs2862122	3	141742352	C	T	6.820190	4.401345	6.508410e-04	0	6.508410e-04	9.092024e-12	1.075821e-05
Surface Area	Lymphocyte	6	rs7619506	3	141743395	A	G	6.845089	4.399277	6.565852e-04	0	6.565852e-04	7.642857e-12	1.086123e-05
Surface Area	Lymphocyte	6	rs7644155	3	141743677	C	T	4.588273	4.561837	3.897361e-03	0	3.897361e-03	4.469282e-06	5.070801e-06
Surface Area	Lymphocyte	6	rs7644383	3	141743951	C	T	4.638736	4.533531	3.077489e-03	0	3.077489e-03	3.505460e-06	5.800588e-06
Surface Area	Lymphocyte	6	rs6803884	3	141744942	G	A	6.783617	4.399277	6.565852e-04	0	6.565852e-04	1.172042e-11	1.086123e-05
Surface Area	Lymphocyte	6	rs4683417	3	141745790	G	T	6.825807	4.353999	7.901581e-04	0	7.901581e-04	8.743245e-12	1.336763e-05
Surface Area	Lymphocyte	6	rs10935453	3	141747640	T	G	4.329239	4.462663	1.230272e-02	0	1.230272e-02	1.496255e-05	8.094748e-06
Surface Area	Lymphocyte	6	rs963396	3	141750539	G	A	6.807730	4.403436	6.450280e-04	0	6.450280e-04	9.915093e-12	1.065496e-05
Surface Area	Lymphocyte	6	rs1397764	3	141750810	A	G	4.648233	4.561837	2.938566e-03	0	2.938566e-03	3.347899e-06	5.070801e-06
Surface Area	Lymphocyte	6	rs1820941	3	141751785	T	C	6.561306	4.520920	3.955386e-04	0	3.955386e-04	5.333840e-11	6.157137e-06
Surface Area	Lymphocyte	6	rs9848817	3	141752804	T	C	4.428374	4.370787	8.023786e-03	0	8.023786e-03	9.494617e-06	1.237993e-05
Surface Area	Lymphocyte	6	rs6764833	3	141753298	C	T	5.855463	4.601952	2.829666e-04	0	2.829666e-04	4.756818e-09	4.185488e-06
Surface Area	Lymphocyte	6	rs6795301	3	141754558	A	G	5.862236	4.567033	3.263012e-04	0	3.263012e-04	4.566750e-09	4.946757e-06
Surface Area	Lymphocyte	6	rs6795500	3	141754719	A	G	5.860517	4.572389	3.196750e-04	0	3.196750e-04	4.614294e-09	4.821956e-06
Surface Area	Lymphocyte	6	rs6440058	3	141755343	A	G	5.099106	4.567033	3.263012e-04	0	3.263012e-04	3.412605e-07	4.946757e-06
Surface Area	Lymphocyte	6	rs6440059	3	141755344	C	T	5.239357	4.637613	2.443310e-04	0	2.443310e-04	1.611373e-07	3.524561e-06
Surface Area	Lymphocyte	6	rs1543064	3	141756541	C	T	5.864885	4.572389	3.196750e-04	0	3.196750e-04	4.494447e-09	4.821956e-06
Surface Area	Lymphocyte	6	rs6778085	3	141756869	C	T	5.864254	4.451336	5.293729e-04	0	5.293729e-04	4.511576e-09	8.533751e-06
Surface Area	Lymphocyte	6	rs9863685	3	141757097	A	G	5.864534	4.567033	3.263012e-04	0	3.263012e-04	4.503963e-09	4.946757e-06
Surface Area	Lymphocyte	6	rs7630837	3	141759346	C	T	5.727756	4.577913	3.128315e-04	0	3.128315e-04	1.017680e-08	4.696368e-06
Surface Area	Lymphocyte	6	rs7630893	3	141759380	C	T	4.914036	4.401345	8.089791e-04	0	8.089791e-04	8.922032e-07	1.075821e-05
Surface Area	Lymphocyte	6	rs7633321	3	141759522	G	T	5.840505	4.577913	3.128315e-04	0	3.128315e-04	5.204271e-09	4.696368e-06
Surface Area	Lymphocyte	6	rs9880805	3	141760831	A	G	5.864885	4.615347	2.669614e-04	0	2.669614e-04	4.494447e-09	3.924383e-06
Surface Area	Lymphocyte	6	rs11714792	3	141762141	G	A	4.312670	4.353999	1.315868e-02	0	1.315868e-02	1.612945e-05	1.336763e-05
Surface Area	Lymphocyte	6	rs7638352	3	141763144	T	C	6.016633	4.615347	2.669614e-04	0	2.669614e-04	1.780826e-09	3.924383e-06
Surface Area	Lymphocyte	6	rs9289641	3	141763540	A	G	5.861822	4.608520	2.747816e-04	0	2.747816e-04	4.578162e-09	4.055445e-06
Surface Area	Lymphocyte	6	rs9865777	3	141766090	T	C	5.849470	4.595624	2.908427e-04	0	2.908427e-04	4.931429e-09	4.314561e-06
Surface Area	Lymphocyte	6	rs6794342	3	141766643	G	A	4.401941	4.338620	9.017515e-03	0	9.017515e-03	1.072869e-05	1.433803e-05
Surface Area	Lymphocyte	6	rs1355438	3	141767853	C	T	4.880870	4.412053	9.520570e-04	0	9.520570e-04	1.056188e-06	1.023949e-05
Surface Area	Lymphocyte	6	rs2862123	3	141768428	C	T	5.810706	4.589518	2.984325e-04	0	2.984325e-04	6.221006e-09	4.442706e-06
Surface Area	Lymphocyte	6	rs2862124	3	141770001	C	T	5.806312	4.595624	2.908427e-04	0	2.908427e-04	6.386384e-09	4.314561e-06
Surface Area	Lymphocyte	6	rs2862125	3	141770576	G	T	5.797906	4.020720	2.920182e-03	0	2.920182e-03	6.714790e-09	5.802060e-05
Surface Area	Lymphocyte	6	rs2862126	3	141770834	T	G	3.995579	3.552899	4.441705e-02	0	4.441705e-02	6.453623e-05	3.810100e-04
Surface Area	Lymphocyte	6	rs1705624	3	141774899	G	A	4.619511	4.615347	3.357910e-03	0	3.357910e-03	3.846456e-06	3.924383e-06
Surface Area	Lymphocyte	6	rs9865413	3	141775045	C	T	4.580113	4.637613	4.044385e-03	0	4.044385e-03	4.647254e-06	3.524561e-06
Surface Area	Lymphocyte	6	rs347692	3	141785395	G	T	4.745287	4.622455	1.846370e-03	0	1.846370e-03	2.082106e-06	3.792254e-06
Surface Area	Lymphocyte	6	rs347678	3	141788904	C	T	5.083346	4.629867	3.455801e-04	0	3.455801e-04	3.708437e-07	3.659001e-06
Surface Area	Lymphocyte	6	rs1704985	3	141799993	G	A	4.718697	4.663193	2.099768e-03	0	2.099768e-03	2.373595e-06	3.113410e-06
Surface Area	Lymphocyte	6	rs1705607	3	141800293	C	T	4.708864	4.615347	2.193148e-03	0	2.193148e-03	2.491014e-06	3.924383e-06
Surface Area	Lymphocyte	6	rs347685	3	141807137	C	A	4.755397	4.663193	1.752561e-03	0	1.752561e-03	1.980572e-06	3.113410e-06
Surface Area	Lymphocyte	6	rs347686	3	141807982	C	A	4.699717	4.672644	2.297540e-03	0	2.297540e-03	2.605226e-06	2.973467e-06
Surface Area	Lymphocyte	6	rs1705614	3	141811257	C	T	4.657899	4.637613	2.796917e-03	0	2.796917e-03	3.194535e-06	3.524561e-06
Surface Area	Lymphocyte	6	rs9877817	3	141812759	G	A	4.718697	4.672644	2.099768e-03	0	2.099768e-03	2.373595e-06	2.973467e-06
Surface Area	Lymphocyte	6	rs7640665	3	141813172	G	A	4.656081	4.672644	2.823570e-03	0	2.823570e-03	3.222845e-06	2.973467e-06
Surface Area	Lymphocyte	6	rs9857917	3	141824845	T	C	4.691525	4.682649	2.394483e-03	0	2.394483e-03	2.711756e-06	2.831908e-06
Surface Area	Lymphocyte	6	rs6773343	3	141825598	C	T	4.649337	4.672644	2.922414e-03	0	2.922414e-03	3.330045e-06	2.973467e-06
Surface Area	Lymphocyte	6	rs6766782	3	141853926	C	T	4.043931	3.436599	3.750975e-02	0	3.750975e-02	5.256238e-05	5.890671e-04
Surface Area	Lymphocyte	7	rs12509636	4	106010433	T	C	4.326971	3.208223	3.883665e-02	1	3.883665e-02	1.511739e-05	1.335581e-03
Surface Area	Lymphocyte	7	rs62331120	4	106017299	A	G	4.147614	3.114965	4.954207e-02	0	4.954207e-02	3.359581e-05	1.839667e-03
Surface Area	Lymphocyte	7	rs72617743	4	106025439	T	G	3.981869	3.194494	4.978843e-02	0	4.978843e-02	6.837558e-05	1.400762e-03
Surface Area	Lymphocyte	7	rs17501550	4	106027829	T	C	4.075763	3.140598	4.638235e-02	0	4.638235e-02	4.586367e-05	1.686035e-03
Surface Area	Lymphocyte	7	rs17429675	4	106028073	A	G	4.205666	3.187903	4.102047e-02	0	4.102047e-02	2.603141e-05	1.433088e-03
Surface Area	Lymphocyte	7	rs17429682	4	106028823	A	G	4.161434	3.201264	3.958587e-02	0	3.958587e-02	3.162556e-05	1.368262e-03
Surface Area	Lymphocyte	8	rs2875971	6	127382060	G	A	-4.007530	-5.338852	4.261797e-02	0	4.261797e-02	6.135715e-05	9.353692e-08
Surface Area	Lymphocyte	8	rs9375487	6	127397240	C	T	-4.007530	-5.273208	4.261797e-02	0	4.261797e-02	6.135715e-05	1.340598e-07
Surface Area	Lymphocyte	8	rs719726	6	127414801	C	T	-4.153273	-5.863521	2.498448e-02	1	2.498448e-02	3.277540e-05	4.531548e-09
Surface Area	Lymphocyte	9	rs6463758	7	8117636	A	G	-4.037836	-3.928388	3.836802e-02	1	3.836802e-02	5.394661e-05	8.551698e-05
Surface Area	Lymphocyte	10	rs1147319	9	125669502	G	T	4.009235	-5.069299	4.237966e-02	0	4.237966e-02	6.091589e-05	3.992843e-07
Surface Area	Lymphocyte	10	rs1147321	9	125673051	T	G	4.055224	-5.092832	3.591983e-02	0	3.591983e-02	5.008623e-05	3.527548e-07
Surface Area	Lymphocyte	10	rs1147322	9	125675601	A	G	4.037019	-5.092832	3.848291e-02	0	3.848291e-02	5.413466e-05	3.527548e-07
Surface Area	Lymphocyte	10	rs2596694	9	125677272	C	T	4.165826	-5.048830	2.377664e-02	0	2.377664e-02	3.102266e-05	4.445251e-07
Surface Area	Lymphocyte	10	rs2596695	9	125677593	C	T	4.031721	-5.058732	3.922779e-02	0	3.922779e-02	5.536981e-05	4.220525e-07
Surface Area	Lymphocyte	10	rs2793008	9	125678603	G	A	4.055476	-5.048830	3.588985e-02	0	3.588985e-02	5.003236e-05	4.445251e-07
Surface Area	Lymphocyte	10	rs2241064	9	125680547	C	T	4.060050	-5.039510	3.534434e-02	0	3.534434e-02	4.906219e-05	4.667242e-07
Surface Area	Lymphocyte	10	rs3758332	9	125701431	T	G	3.965323	-5.192500	4.935952e-02	0	4.935952e-02	7.329664e-05	2.074886e-07
Surface Area	Lymphocyte	10	rs10985827	9	125701608	G	T	3.969245	-5.197402	4.872078e-02	0	4.872078e-02	7.210076e-05	2.020930e-07
Surface Area	Lymphocyte	10	rs10760260	9	125713526	T	G	4.092082	-5.246958	3.150884e-02	0	3.150884e-02	4.275181e-05	1.546312e-07
Surface Area	Lymphocyte	10	rs10985844	9	125735969	T	C	4.070476	-5.243552	3.409895e-02	0	3.409895e-02	4.691722e-05	1.575140e-07
Surface Area	Lymphocyte	10	rs618746	9	125737523	T	C	4.075763	-5.236962	3.346624e-02	0	3.346624e-02	4.586367e-05	1.632415e-07
Surface Area	Lymphocyte	10	rs614274	9	125747038	G	T	4.063996	-5.215907	3.487335e-02	0	3.487335e-02	4.823969e-05	1.829197e-07
Surface Area	Lymphocyte	10	rs587364	9	125760863	T	C	4.018645	-5.236962	4.106254e-02	0	4.106254e-02	5.853370e-05	1.632415e-07
Surface Area	Lymphocyte	10	rs644490	9	125802670	G	A	4.119479	-5.246958	2.842011e-02	0	2.842011e-02	3.797300e-05	1.546312e-07
Surface Area	Lymphocyte	10	rs584048	9	125807020	C	T	3.999780	-5.304985	4.372826e-02	0	4.372826e-02	6.340152e-05	1.126823e-07
Surface Area	Lymphocyte	10	rs2241083	9	125814893	T	G	4.153082	-5.295203	2.500395e-02	0	2.500395e-02	3.280276e-05	1.188843e-07
Surface Area	Lymphocyte	10	rs2211425	9	125817169	G	T	4.166230	-5.300015	2.374227e-02	0	2.374227e-02	3.096783e-05	1.157935e-07
Surface Area	Lymphocyte	10	rs700059	9	125824055	G	A	4.199284	-5.445285	2.091655e-02	0	2.091655e-02	2.677598e-05	5.172258e-08
Surface Area	Lymphocyte	10	rs700061	9	125824478	C	T	4.198354	-5.473900	2.099638e-02	0	2.099638e-02	2.688623e-05	4.402382e-08
Surface Area	Lymphocyte	10	rs803733	9	125832879	T	C	4.163819	-5.257657	2.394754e-02	0	2.394754e-02	3.129676e-05	1.459021e-07
Surface Area	Lymphocyte	10	rs700065	9	125833669	G	T	4.116444	-5.233770	2.872744e-02	0	2.872744e-02	3.847631e-05	1.660868e-07
Surface Area	Lymphocyte	10	rs700067	9	125840177	C	T	4.032691	-5.261398	3.909146e-02	0	3.909146e-02	5.514165e-05	1.429643e-07
Surface Area	Lymphocyte	10	rs700068	9	125841334	T	C	4.015698	-5.261398	4.147536e-02	0	4.147536e-02	5.927014e-05	1.429643e-07
Surface Area	Lymphocyte	10	rs700076	9	125854315	G	A	4.070208	-5.172191	3.413100e-02	0	3.413100e-02	4.697122e-05	2.313654e-07
Surface Area	Lymphocyte	10	rs783203	9	125856240	A	G	4.074124	-5.207702	3.366251e-02	0	3.366251e-02	4.618793e-05	1.911941e-07
Surface Area	Lymphocyte	10	rs783200	9	125857032	G	A	4.043034	-5.199913	3.763619e-02	0	3.763619e-02	5.276405e-05	1.993820e-07
Surface Area	Lymphocyte	10	rs700083	9	125869567	T	C	4.175921	-5.148698	2.291591e-02	0	2.291591e-02	2.967827e-05	2.623008e-07
Surface Area	Lymphocyte	10	rs700086	9	125870663	T	C	4.293331	-5.190107	1.431423e-02	1	1.431423e-02	1.760124e-05	2.101736e-07
Surface Area	Lymphocyte	10	rs700088	9	125871538	T	C	4.196044	-5.185429	2.119447e-02	0	2.119447e-02	2.716176e-05	2.155187e-07
Surface Area	Lymphocyte	10	rs7044347	9	125888286	G	A	4.062112	-5.374445	3.509829e-02	0	3.509829e-02	4.863077e-05	7.681905e-08
Surface Area	Lymphocyte	10	rs700095	9	125922265	A	C	3.962786	-5.432833	4.977242e-02	0	4.977242e-02	7.408021e-05	5.546645e-08
Surface Area	Lymphocyte	10	rs2488465	9	125988218	A	G	4.061595	-4.962179	3.516001e-02	0	3.516001e-02	4.873864e-05	6.970688e-07
Surface Area	Lymphocyte	10	rs2488597	9	125992073	G	A	4.108747	-4.824158	2.950581e-02	0	2.950581e-02	3.978108e-05	1.405958e-06
Surface Area	Lymphocyte	10	rs10985910	9	125996207	T	C	4.278977	-4.962179	1.516881e-02	0	1.516881e-02	1.877541e-05	6.970688e-07
Surface Area	Lymphocyte	10	rs10818794	9	125996303	C	T	4.118984	-4.098445	2.847023e-02	0	2.847023e-02	3.805463e-05	4.159343e-05
Surface Area	Lymphocyte	10	rs4838037	9	126029070	T	C	3.961506	-4.861601	4.998063e-02	0	4.998063e-02	7.447852e-05	1.164401e-06
Surface Area	Lymphocyte	11	rs7904248	10	104544753	A	C	3.998685	-3.611606	4.390776e-02	0	4.390776e-02	6.369528e-05	3.043070e-04
Surface Area	Lymphocyte	11	rs7080587	10	104545274	C	T	3.962615	-3.670124	4.980025e-02	0	4.980025e-02	7.413332e-05	2.424327e-04
Surface Area	Lymphocyte	11	rs1475643	10	104546467	C	T	4.108905	-3.774241	2.948986e-02	0	2.948986e-02	3.975391e-05	1.604955e-04
Surface Area	Lymphocyte	11	rs9419939	10	104547610	A	G	4.804931	-3.272310	3.263937e-02	0	3.263937e-02	1.548051e-06	1.066724e-03
Surface Area	Lymphocyte	11	rs10748830	10	104548382	A	C	4.023053	-3.735977	4.044465e-02	0	4.044465e-02	5.744851e-05	1.869877e-04
Surface Area	Lymphocyte	11	rs10786710	10	104548739	C	T	4.007581	-3.729085	4.261078e-02	0	4.261078e-02	6.134378e-05	1.921766e-04
Surface Area	Lymphocyte	11	rs1018696	10	104549066	A	G	4.045374	-3.735977	3.730639e-02	0	3.730639e-02	5.223965e-05	1.869877e-04
Surface Area	Lymphocyte	11	rs1018697	10	104549224	C	A	4.041605	-3.735977	3.783745e-02	0	3.783745e-02	5.308666e-05	1.869877e-04
Surface Area	Lymphocyte	11	rs1953930	10	104549461	G	A	4.069539	-3.729085	3.421095e-02	0	3.421095e-02	4.710623e-05	1.921766e-04
Surface Area	Lymphocyte	11	rs1953929	10	104549539	A	G	4.371532	-3.697598	1.025247e-02	0	1.025247e-02	1.233776e-05	2.176496e-04
Surface Area	Lymphocyte	11	rs1953928	10	104549649	G	A	4.001681	-3.735977	4.343480e-02	0	4.343480e-02	6.289399e-05	1.869877e-04
Surface Area	Lymphocyte	11	rs7392913	10	104550538	A	G	4.053720	-3.709645	3.612888e-02	0	3.612888e-02	5.040946e-05	2.075500e-04
Surface Area	Lymphocyte	11	rs2150928	10	104550985	G	A	4.049020	-3.729085	3.679226e-02	0	3.679226e-02	5.143251e-05	1.921766e-04
Surface Area	Lymphocyte	11	rs7911528	10	104551567	A	G	4.033436	-3.735977	3.898681e-02	0	3.898681e-02	5.496716e-05	1.869877e-04
Surface Area	Lymphocyte	11	rs6584525	10	104551981	G	A	4.021302	-3.655166	4.069019e-02	0	4.069019e-02	5.787732e-05	2.570152e-04
Surface Area	Lymphocyte	11	rs11191395	10	104552594	T	C	4.067544	-3.675347	3.444940e-02	0	3.444940e-02	4.751115e-05	2.375259e-04
Surface Area	Lymphocyte	11	rs11191396	10	104552865	A	G	4.032577	-3.691817	3.910753e-02	0	3.910753e-02	5.516850e-05	2.226577e-04
Surface Area	Lymphocyte	11	rs4919677	10	104554304	G	A	4.057117	-3.697598	3.569413e-02	0	3.569413e-02	4.968210e-05	2.176496e-04
Surface Area	Lymphocyte	11	rs7073114	10	104555651	C	T	4.040480	-3.680699	3.799589e-02	0	3.799589e-02	5.334201e-05	2.325950e-04
Surface Area	Lymphocyte	11	rs11191397	10	104558274	C	A	4.183956	-3.691817	2.222941e-02	0	2.222941e-02	2.864790e-05	2.226577e-04
Surface Area	Lymphocyte	11	rs10748831	10	104558743	T	C	4.059730	-3.697598	3.538258e-02	0	3.538258e-02	4.912958e-05	2.176496e-04
Surface Area	Lymphocyte	11	rs7088711	10	104559266	G	A	4.057434	-3.691817	3.565633e-02	0	3.565633e-02	4.961473e-05	2.226577e-04
Surface Area	Lymphocyte	11	rs7092051	10	104559477	C	T	4.052537	-3.686187	3.629602e-02	0	3.629602e-02	5.066529e-05	2.276392e-04
Surface Area	Lymphocyte	11	rs7092346	10	104559764	A	G	4.055036	-3.715931	3.594312e-02	0	3.594312e-02	5.012664e-05	2.024565e-04
Surface Area	Lymphocyte	11	rs2778039	10	104560283	C	T	3.993579	-3.163143	4.880976e-02	0	4.880976e-02	6.508330e-05	1.560755e-03
Surface Area	Lymphocyte	11	rs7909612	10	104561456	G	A	4.069072	-3.703537	3.426678e-02	0	3.426678e-02	4.720072e-05	2.126140e-04
Surface Area	Lymphocyte	11	rs7086400	10	104562097	G	A	4.058834	-3.715931	3.548937e-02	0	3.548937e-02	4.931827e-05	2.024565e-04
Surface Area	Lymphocyte	11	rs2432580	10	104562212	T	C	5.137751	-3.238189	3.580544e-02	0	3.580544e-02	2.780454e-07	1.202910e-03
Surface Area	Lymphocyte	11	rs7896903	10	104566417	A	G	4.052599	-3.709645	3.628725e-02	0	3.628725e-02	5.065183e-05	2.075500e-04
Surface Area	Lymphocyte	11	rs2790914	10	104568018	T	C	3.994066	-3.163143	4.872573e-02	0	4.872573e-02	6.494989e-05	1.560755e-03
Surface Area	Lymphocyte	11	rs10748832	10	104568480	G	A	4.068075	-3.729085	3.438602e-02	0	3.438602e-02	4.740318e-05	1.921766e-04
Surface Area	Lymphocyte	11	rs2778034	10	104569239	A	G	4.030925	-3.151620	4.501683e-02	0	4.501683e-02	5.555768e-05	1.623675e-03
Surface Area	Lymphocyte	11	rs284859	10	104573017	T	G	5.106339	-3.130034	4.768725e-02	0	4.768725e-02	3.284606e-07	1.747862e-03
Surface Area	Lymphocyte	11	rs6892	10	104575870	G	A	5.092835	-3.157316	4.430952e-02	0	4.430952e-02	3.527490e-07	1.592287e-03
Surface Area	Lymphocyte	11	rs1750480	10	104965551	T	G	5.104020	-3.496723	1.701606e-02	0	1.701606e-02	3.325132e-07	4.710108e-04
Surface Area	Lymphocyte	11	rs1773924	10	104965552	T	C	5.269958	-3.489722	1.736290e-02	0	1.736290e-02	1.364551e-07	4.835241e-04
Surface Area	Lymphocyte	11	rs10883848	10	104973061	A	G	5.795442	-4.023533	2.890571e-03	0	2.890571e-03	6.814130e-09	5.733159e-05
Surface Area	Lymphocyte	11	rs7082288	10	104995486	T	C	5.418657	-4.029282	2.830000e-03	0	2.830000e-03	6.004845e-08	5.594756e-05
Surface Area	Lymphocyte	11	rs6584542	10	104995495	A	G	5.721799	-3.766017	7.180434e-03	0	7.180434e-03	1.054020e-08	1.658725e-04
Surface Area	Lymphocyte	11	rs4917384	10	104995788	T	C	6.034854	-3.867779	5.069978e-03	0	5.069978e-03	1.591065e-09	1.098311e-04
Surface Area	Lymphocyte	11	rs10748841	10	104996309	G	A	5.690369	-3.791716	6.584442e-03	0	6.584442e-03	1.267652e-08	1.496098e-04
Surface Area	Lymphocyte	11	rs6584543	10	104997014	G	A	5.463485	-3.895851	4.578966e-03	0	4.578966e-03	4.668770e-08	9.785471e-05
Surface Area	Lymphocyte	11	rs7916056	10	104997914	T	C	5.610623	-3.928388	4.088654e-03	0	4.088654e-03	2.015992e-08	8.551698e-05
Surface Area	Lymphocyte	11	rs7894240	10	105000369	T	C	5.728713	-3.987364	3.300032e-03	0	3.300032e-03	1.011957e-08	6.681154e-05
Surface Area	Lymphocyte	11	rs7913461	10	105001325	G	A	5.632660	-3.911472	4.344028e-03	0	4.344028e-03	1.774506e-08	9.173537e-05
Surface Area	Lymphocyte	11	rs1891292	10	105001510	A	G	5.489428	-3.881336	4.825329e-03	0	4.825329e-03	4.032374e-08	1.038841e-04
Surface Area	Lymphocyte	11	rs1891293	10	105001797	G	A	5.488509	-3.867779	5.069978e-03	0	5.069978e-03	4.053411e-08	1.098311e-04
Surface Area	Lymphocyte	11	rs4917385	10	105003721	T	G	5.972565	-3.675347	9.696016e-03	0	9.696016e-03	2.335526e-09	2.375259e-04
Surface Area	Lymphocyte	11	rs7903004	10	105004101	G	A	5.715016	-3.969299	3.528364e-03	0	3.528364e-03	1.096940e-08	7.208450e-05
Surface Area	Lymphocyte	11	rs2506961	10	105007926	G	T	5.523582	-3.843073	5.513844e-03	0	5.513844e-03	3.321575e-08	1.215035e-04
Surface Area	Lymphocyte	11	rs1712510	10	105009086	A	G	5.598837	-3.855058	5.298844e-03	0	5.298844e-03	2.157951e-08	1.157024e-04
Surface Area	Lymphocyte	11	rs1712509	10	105013870	T	G	6.006008	-3.670124	9.852856e-03	0	9.852856e-03	1.901469e-09	2.424327e-04
Surface Area	Lymphocyte	11	rs1163082	10	105016107	C	T	5.453439	-3.810774	6.176786e-03	0	6.176786e-03	4.940495e-08	1.385321e-04
Surface Area	Lymphocyte	11	rs1163076	10	105018817	C	A	5.678582	-3.881336	4.825329e-03	0	4.825329e-03	1.358157e-08	1.038841e-04
Surface Area	Lymphocyte	11	rs1163075	10	105021263	A	G	5.712242	-3.881336	4.825329e-03	0	4.825329e-03	1.114974e-08	1.038841e-04
Surface Area	Lymphocyte	11	rs1163074	10	105021762	T	C	5.694589	-3.881336	4.825329e-03	0	4.825329e-03	1.236698e-08	1.038841e-04
Surface Area	Lymphocyte	11	rs1163073	10	105022934	C	T	5.993015	-3.655166	1.033631e-02	0	1.033631e-02	2.059859e-09	2.570152e-04
Surface Area	Lymphocyte	11	rs1163077	10	105028040	C	T	5.441109	-3.750468	7.576772e-03	0	7.576772e-03	5.294991e-08	1.765051e-04
Surface Area	Lymphocyte	11	rs1712517	10	105033015	T	C	5.339942	-3.578616	1.322267e-02	0	1.322267e-02	9.297620e-08	3.454188e-04
Surface Area	Lymphocyte	11	rs1712516	10	105033628	A	G	5.554680	-3.801029	6.385464e-03	0	6.385464e-03	2.781210e-08	1.440963e-04
Surface Area	Lymphocyte	11	rs3123794	10	105033742	G	A	5.300024	-3.636693	1.099837e-02	0	1.099837e-02	1.157875e-07	2.761603e-04
Surface Area	Lymphocyte	11	rs3123795	10	105033903	C	T	5.393738	-3.791716	6.584442e-03	0	6.584442e-03	6.900698e-08	1.496098e-04
Surface Area	Lymphocyte	11	rs1163084	10	105039048	C	T	5.280343	-3.680699	9.535106e-03	0	9.535106e-03	1.289419e-07	2.325950e-04
Surface Area	Lymphocyte	11	rs1163086	10	105039579	G	A	5.451633	-3.843073	5.513844e-03	0	5.513844e-03	4.990945e-08	1.215035e-04
Surface Area	Lymphocyte	11	rs1163087	10	105043289	A	G	5.436841	-3.928388	4.088654e-03	0	4.088654e-03	5.423361e-08	8.551698e-05
Surface Area	Lymphocyte	11	rs1163089	10	105043964	A	G	5.439308	-3.982693	3.359161e-03	0	3.359161e-03	5.348782e-08	6.813884e-05
Surface Area	Lymphocyte	11	rs4918003	10	105044157	T	C	5.339578	-3.973665	3.473264e-03	0	3.473264e-03	9.316313e-08	7.077515e-05
Surface Area	Lymphocyte	11	rs7076274	10	105046007	A	G	5.845238	-3.541068	1.480505e-02	0	1.480505e-02	5.058445e-09	3.985108e-04
Surface Area	Lymphocyte	11	rs7094198	10	105046091	C	T	5.102642	-3.843073	5.513844e-03	0	5.513844e-03	3.349438e-07	1.215035e-04
Surface Area	Lymphocyte	11	rs11191636	10	105051261	A	C	4.090617	-3.766017	3.168482e-02	0	3.168482e-02	4.302273e-05	1.658725e-04
Surface Area	Lymphocyte	11	rs4293062	10	105052624	A	G	5.291839	-3.831742	5.726185e-03	0	5.726185e-03	1.210927e-07	1.272393e-04
Surface Area	Lymphocyte	11	rs11191641	10	105052940	T	C	5.282938	-3.831742	5.726185e-03	0	5.726185e-03	1.271283e-07	1.272393e-04
Surface Area	Lymphocyte	11	rs4293063	10	105052976	T	G	5.295561	-3.831742	5.726185e-03	0	5.726185e-03	1.186517e-07	1.272393e-04
Surface Area	Lymphocyte	11	rs7917388	10	105054963	T	C	5.843625	-3.552899	1.430652e-02	0	1.430652e-02	5.107702e-09	3.810100e-04
Surface Area	Lymphocyte	11	rs11191642	10	105055912	G	A	5.837801	-3.552899	1.430652e-02	0	1.430652e-02	5.289423e-09	3.810100e-04
Surface Area	Lymphocyte	11	rs2008530	10	105058839	A	G	5.326013	-4.129888	1.932562e-03	0	1.932562e-03	1.003920e-07	3.629404e-05
Surface Area	Lymphocyte	11	rs11191645	10	105059308	T	G	5.267140	-4.067803	2.446031e-03	0	2.446031e-03	1.385654e-07	4.745852e-05
Surface Area	Lymphocyte	11	rs10883853	10	105061143	T	C	5.266012	-4.078739	2.350193e-03	0	2.350193e-03	1.394192e-07	4.528063e-05
Surface Area	Lymphocyte	11	rs112940311	10	105064294	C	T	5.216604	-4.075025	2.382763e-03	0	2.382763e-03	1.822329e-07	4.600932e-05
Surface Area	Lymphocyte	11	rs6584547	10	105065409	C	T	-5.289792	4.041305	2.703060e-03	0	2.703060e-03	1.224554e-07	5.315448e-05
Surface Area	Lymphocyte	11	rs11191649	10	105067037	T	C	-5.206919	4.120372	2.001847e-03	0	2.001847e-03	1.920016e-07	3.782605e-05
Surface Area	Lymphocyte	11	rs61350103	10	105069120	C	A	5.224349	-4.075025	2.382763e-03	0	2.382763e-03	1.747691e-07	4.600932e-05
Surface Area	Lymphocyte	11	rs61869825	10	105073070	T	C	5.763769	-3.565389	1.378101e-02	0	1.378101e-02	8.225598e-09	3.633173e-04
Surface Area	Lymphocyte	11	rs12220267	10	105075712	T	C	5.723381	-3.568623	1.364466e-02	0	1.364466e-02	1.044248e-08	3.588626e-04
Surface Area	Lymphocyte	11	rs11191654	10	105077124	A	C	5.200630	-4.071381	2.414701e-03	0	2.414701e-03	1.986140e-07	4.673527e-05
Surface Area	Lymphocyte	11	rs12268583	10	105079162	T	C	5.234204	-4.071381	2.414701e-03	0	2.414701e-03	1.656969e-07	4.673527e-05
Surface Area	Lymphocyte	11	rs61869827	10	105079439	C	T	5.223998	-4.047603	2.636436e-03	0	2.636436e-03	1.751010e-07	5.174476e-05
Surface Area	Lymphocyte	11	rs61869829	10	105084840	T	C	5.071029	-4.041305	2.703060e-03	0	2.703060e-03	3.956707e-07	5.315448e-05
Surface Area	Lymphocyte	11	rs61869832	10	105095204	C	T	4.881858	-4.102637	2.139955e-03	0	2.139955e-03	1.050909e-06	4.084671e-05
Surface Area	Lymphocyte	11	rs11191657	10	105095584	C	T	4.935751	-4.094342	2.213060e-03	0	2.213060e-03	7.984300e-07	4.233694e-05
Surface Area	Lymphocyte	11	rs11191658	10	105096021	G	A	5.769989	-3.600056	1.231378e-02	0	1.231378e-02	7.927688e-09	3.181491e-04
Surface Area	Lymphocyte	11	rs72846198	10	105098024	A	G	5.778980	-3.585535	1.292985e-02	0	1.292985e-02	7.515505e-09	3.363873e-04
Surface Area	Lymphocyte	11	rs11191660	10	105102965	A	G	5.783685	-3.578616	1.322267e-02	0	1.322267e-02	7.308164e-09	3.454188e-04
Surface Area	Lymphocyte	11	rs12258092	10	105104083	T	C	5.277785	-4.071381	2.414701e-03	0	2.414701e-03	1.307546e-07	4.673527e-05
Surface Area	Lymphocyte	11	rs60388741	10	105104425	G	T	-5.395943	4.032220	2.799012e-03	0	2.799012e-03	6.816475e-08	5.525248e-05
Surface Area	Lymphocyte	11	rs4918007	10	105107470	A	G	-5.308567	4.179699	1.591739e-03	0	1.591739e-03	1.104902e-07	2.918958e-05
Surface Area	Lymphocyte	11	rs4917387	10	105108455	C	T	5.158123	-4.067803	2.446031e-03	0	2.446031e-03	2.494377e-07	4.745852e-05
Surface Area	Lymphocyte	11	rs7921655	10	105113701	T	C	5.108876	-4.044429	2.670025e-03	0	2.670025e-03	3.240817e-07	5.245075e-05
Surface Area	Lymphocyte	11	rs7074749	10	105116056	T	C	5.127974	-4.041305	2.703060e-03	0	2.703060e-03	2.928774e-07	5.315448e-05
Surface Area	Lymphocyte	11	rs11191663	10	105118462	T	C	5.110491	-4.044429	2.670025e-03	0	2.670025e-03	3.213235e-07	5.245075e-05
Surface Area	Lymphocyte	11	rs11191664	10	105118476	T	C	5.098121	-4.047603	2.636436e-03	0	2.636436e-03	3.430414e-07	5.174476e-05
Surface Area	Lymphocyte	11	rs113447331	10	105120391	C	T	4.933919	-4.094342	2.213060e-03	0	2.213060e-03	8.059588e-07	4.233694e-05
Surface Area	Lymphocyte	11	rs7900966	10	105124741	C	T	5.057361	-4.047603	2.636436e-03	0	2.636436e-03	4.250981e-07	5.174476e-05
Surface Area	Lymphocyte	11	rs113528138	10	105125451	A	C	5.780112	-3.571904	1.350619e-02	0	1.350619e-02	7.465091e-09	3.543947e-04
Surface Area	Lymphocyte	11	rs11191666	10	105127278	G	A	5.061146	-4.020720	2.920182e-03	0	2.920182e-03	4.167441e-07	5.802060e-05
Surface Area	Lymphocyte	11	rs10883857	10	105127587	T	G	5.064783	-4.047603	2.636436e-03	0	2.636436e-03	4.088664e-07	5.174476e-05
Surface Area	Lymphocyte	11	rs10883858	10	105127708	A	G	5.088795	-4.041305	2.703060e-03	0	2.703060e-03	3.603464e-07	5.315448e-05
Surface Area	Lymphocyte	11	rs11191667	10	105128898	A	G	5.795812	-3.596336	1.247182e-02	0	1.247182e-02	6.799139e-09	3.227313e-04
Surface Area	Lymphocyte	11	rs4918012	10	105130812	G	A	5.152073	-4.060837	2.506956e-03	0	2.506956e-03	2.576232e-07	4.889719e-05
Surface Area	Lymphocyte	11	rs61869857	10	105132466	G	A	4.977836	-4.060837	2.506956e-03	0	2.506956e-03	6.429906e-07	4.889719e-05
Surface Area	Lymphocyte	11	rs7905968	10	105135319	C	T	-5.141878	4.026386	2.860514e-03	0	2.860514e-03	2.720064e-07	5.664058e-05
Surface Area	Lymphocyte	11	rs7894768	10	105135612	T	C	-5.274290	4.032220	2.799012e-03	0	2.799012e-03	1.332707e-07	5.525248e-05
Surface Area	Lymphocyte	11	rs11191672	10	105138961	T	C	5.092228	-4.060837	2.506956e-03	0	2.506956e-03	3.538809e-07	4.889719e-05
Surface Area	Lymphocyte	11	rs61871160	10	105144288	T	C	5.114736	-4.064289	2.476775e-03	0	2.476775e-03	3.141805e-07	4.817914e-05
Surface Area	Lymphocyte	11	rs61871162	10	105145657	G	A	5.079663	-4.082525	2.316966e-03	0	2.316966e-03	3.781046e-07	4.454911e-05
Surface Area	Lymphocyte	11	rs12414443	10	105146342	G	A	5.114541	-4.082525	2.316966e-03	0	2.316966e-03	3.145053e-07	4.454911e-05
Surface Area	Lymphocyte	11	rs59744322	10	105146692	T	G	5.086764	-4.086385	2.283054e-03	0	2.283054e-03	3.642237e-07	4.381471e-05
Surface Area	Lymphocyte	11	rs7093039	10	105149547	A	G	-5.109160	4.050829	2.602272e-03	0	2.602272e-03	3.235950e-07	5.103646e-05
Surface Area	Lymphocyte	11	rs7911488	10	105154089	G	A	5.812486	-3.603839	1.216850e-02	0	1.216850e-02	6.155185e-09	3.135512e-04
Surface Area	Lymphocyte	11	rs11191676	10	105155066	A	C	5.127660	-4.094342	2.213060e-03	0	2.213060e-03	2.933659e-07	4.233694e-05
Surface Area	Lymphocyte	11	rs2292807	10	105155645	C	T	5.108876	-4.098445	2.176913e-03	0	2.176913e-03	3.240817e-07	4.159343e-05
Surface Area	Lymphocyte	11	rs7076463	10	105161778	T	C	5.791746	-3.571904	1.350619e-02	0	1.350619e-02	6.965847e-09	3.543947e-04
Surface Area	Lymphocyte	11	rs10883863	10	105161879	A	G	-5.086428	4.256543	1.171748e-03	1	1.171748e-03	3.648697e-07	2.076124e-05
Surface Area	Lymphocyte	11	rs12413386	10	105162320	T	C	-5.127034	4.139896	1.859532e-03	0	1.859532e-03	2.943428e-07	3.474635e-05
Surface Area	Lymphocyte	11	rs11191683	10	105170649	T	G	5.790084	-3.607688	1.203190e-02	0	1.203190e-02	7.035109e-09	3.089373e-04
Surface Area	Lymphocyte	11	rs2271751	10	105175131	C	T	5.698657	-3.455611	1.927791e-02	0	1.927791e-02	1.207549e-08	5.490462e-04
Surface Area	Lymphocyte	11	rs7089271	10	105176914	A	G	-4.878450	3.831742	5.726185e-03	0	5.726185e-03	1.069227e-06	1.272393e-04
Surface Area	Lymphocyte	12	rs11171731	12	56443342	T	C	-4.178995	3.334584	2.742510e-02	1	2.742510e-02	2.928002e-05	8.542713e-04
Surface Area	Lymphocyte	12	rs11171733	12	56456266	A	G	-4.184830	3.263325	3.347596e-02	0	3.347596e-02	2.853791e-05	1.101133e-03
Surface Area	Lymphocyte	12	rs11171739	12	56470625	C	T	4.054408	-5.619152	3.603171e-02	0	3.603171e-02	5.026132e-05	1.918974e-08
Surface Area	Lymphocyte	12	rs7297175	12	56473808	T	C	4.055917	-5.683999	3.583730e-02	0	3.583730e-02	4.993806e-05	1.315809e-08
Surface Area	Lymphocyte	13	rs35524197	12	66317575	A	G	-5.288915	-3.157316	4.430952e-02	0	4.430952e-02	1.230441e-07	1.592287e-03
Surface Area	Lymphocyte	13	rs12424216	12	66320891	G	A	-5.388320	-3.201264	3.958587e-02	0	3.958587e-02	7.111946e-08	1.368262e-03
Surface Area	Lymphocyte	13	rs12426889	12	66320894	A	G	-5.384330	-3.169109	4.302966e-02	0	4.302966e-02	7.271515e-08	1.529073e-03
Surface Area	Lymphocyte	13	rs71450835	12	66321671	A	G	-4.739770	-3.402683	2.252623e-02	0	2.252623e-02	2.139611e-06	6.672771e-04
Surface Area	Lymphocyte	13	rs12812630	12	66322841	A	G	-5.331336	-3.480708	1.780854e-02	0	1.780854e-02	9.749266e-08	5.000912e-04
Surface Area	Lymphocyte	13	rs12811995	12	66327978	C	T	-5.391648	-3.476330	1.806088e-02	0	1.806088e-02	6.981447e-08	5.083262e-04
Surface Area	Lymphocyte	13	rs35083527	12	66336692	T	C	-5.292450	-3.511405	1.628673e-02	1	1.628673e-02	1.206888e-07	4.457443e-04
Surface Area	Lymphocyte	13	rs17179670	12	66349812	G	A	-5.199551	-3.291342	3.087273e-02	0	3.087273e-02	1.997703e-07	9.971073e-04
Surface Area	Lymphocyte	13	rs12424086	12	66364509	C	T	-5.117785	-3.181480	4.170820e-02	0	4.170820e-02	3.091443e-07	1.465245e-03
Surface Area	Lymphocyte	13	rs58464950	12	66369622	T	C	-5.161850	-3.301448	3.007051e-02	0	3.007051e-02	2.445216e-07	9.618731e-04
Surface Area	Lymphocyte	13	rs151174669	12	66374246	T	C	-5.231134	-3.194494	4.031341e-02	0	4.031341e-02	1.684737e-07	1.400762e-03
Surface Area	Lymphocyte	14	rs12600861	17	7355621	C	A	3.990442	3.831742	4.525864e-02	0	4.525864e-02	6.595027e-05	1.272393e-04
Surface Area	Lymphocyte	14	rs9217	17	7363088	C	T	4.020812	3.956741	4.075891e-02	0	4.075891e-02	5.799790e-05	7.597921e-05
Surface Area	Lymphocyte	14	rs7209131	17	7376411	C	T	4.097732	3.810774	3.082939e-02	1	3.082939e-02	4.172176e-05	1.385321e-04
Surface Area	Lymphocyte	15	rs34195569	17	43833921	A	G	-6.264680	-4.716766	1.753857e-04	0	1.753857e-04	3.735915e-10	2.396231e-06
Surface Area	Lymphocyte	15	rs34579278	17	43833981	G	A	-6.264419	-4.716766	1.753857e-04	0	1.753857e-04	3.742184e-10	2.396231e-06
Surface Area	Lymphocyte	15	rs34008514	17	43834314	G	A	-6.263465	-4.716766	1.753857e-04	0	1.753857e-04	3.765166e-10	2.396231e-06
Surface Area	Lymphocyte	15	rs12943085	17	43834482	A	G	-6.263119	-4.716766	1.753857e-04	0	1.753857e-04	3.773521e-10	2.396231e-06
Surface Area	Lymphocyte	15	rs7350923	17	43834970	T	C	-7.054824	-4.716766	1.753857e-04	0	1.753857e-04	1.728198e-12	2.396231e-06
Surface Area	Lymphocyte	15	rs11079717	17	43835351	C	T	-7.470957	-4.716766	1.753857e-04	0	1.753857e-04	7.961374e-14	2.396231e-06
Surface Area	Lymphocyte	15	rs62055878	17	43835854	A	C	-7.465287	-4.716766	1.753857e-04	0	1.753857e-04	8.311849e-14	2.396231e-06
Surface Area	Lymphocyte	15	rs74514268	17	43836191	A	G	-7.462899	-4.704616	1.841346e-04	0	1.841346e-04	8.463928e-14	2.543441e-06
Surface Area	Lymphocyte	15	rs62055879	17	43836578	A	G	-7.316446	-4.704616	1.841346e-04	0	1.841346e-04	2.546240e-13	2.543441e-06
Surface Area	Lymphocyte	15	rs12948216	17	43836673	T	C	-7.458424	-4.716766	1.753857e-04	0	1.753857e-04	8.756321e-14	2.396231e-06
Surface Area	Lymphocyte	15	rs56013908	17	43836920	C	T	-7.455441	-4.704616	1.841346e-04	0	1.841346e-04	8.956768e-14	2.543441e-06
Surface Area	Lymphocyte	15	rs56168907	17	43837091	C	T	-7.454309	-4.729856	1.663592e-04	0	1.663592e-04	9.034038e-14	2.246793e-06
Surface Area	Lymphocyte	15	rs55747440	17	43837115	G	A	-7.329586	-4.716766	1.753857e-04	0	1.753857e-04	2.308643e-13	2.396231e-06
Surface Area	Lymphocyte	15	rs55801356	17	43837237	G	A	-7.328405	-4.716766	1.753857e-04	0	1.753857e-04	2.329075e-13	2.396231e-06
Surface Area	Lymphocyte	15	rs62055884	17	43837567	T	C	-7.300186	-4.716766	1.753857e-04	0	1.753857e-04	2.873708e-13	2.396231e-06
Surface Area	Lymphocyte	15	rs79882507	17	43837782	G	A	-7.341089	-4.716766	1.753857e-04	0	1.753857e-04	2.118621e-13	2.396231e-06
Surface Area	Lymphocyte	15	rs62055885	17	43838014	G	A	-7.708218	-4.716766	1.753857e-04	0	1.753857e-04	1.275866e-14	2.396231e-06
Surface Area	Lymphocyte	15	rs28439278	17	43838071	T	C	-7.708280	-4.716766	1.753857e-04	0	1.753857e-04	1.275250e-14	2.396231e-06
Surface Area	Lymphocyte	15	rs12150621	17	43838482	T	G	-7.639337	-4.716766	1.753857e-04	0	1.753857e-04	2.183434e-14	2.396231e-06
Surface Area	Lymphocyte	15	rs62055886	17	43838678	A	G	-7.626546	-4.704616	1.841346e-04	0	1.841346e-04	2.411272e-14	2.543441e-06
Surface Area	Lymphocyte	15	rs62055887	17	43838710	C	T	-7.867429	-4.704616	1.841346e-04	0	1.841346e-04	3.620045e-15	2.543441e-06
Surface Area	Lymphocyte	15	rs62055888	17	43838720	T	C	-7.602807	-4.615347	2.669614e-04	0	2.669614e-04	2.897748e-14	3.924383e-06
Surface Area	Lymphocyte	15	rs62055889	17	43838919	A	G	-7.868213	-4.704616	1.841346e-04	0	1.841346e-04	3.597415e-15	2.543441e-06
Surface Area	Lymphocyte	15	rs71375313	17	43839253	A	G	-7.871750	-4.672644	2.109283e-04	0	2.109283e-04	3.497135e-15	2.973467e-06
Surface Area	Lymphocyte	15	rs11079719	17	43840006	G	T	-7.990312	-4.629867	2.522149e-04	0	2.522149e-04	1.345971e-15	3.659001e-06
Surface Area	Lymphocyte	15	rs11079720	17	43840016	A	G	-7.930293	-4.637613	2.443310e-04	0	2.443310e-04	2.186289e-15	3.524561e-06
Surface Area	Lymphocyte	15	rs11079721	17	43840107	A	C	-8.134239	-4.672644	2.109283e-04	0	2.109283e-04	4.145342e-16	2.973467e-06
Surface Area	Lymphocyte	15	rs62055890	17	43840681	T	C	-8.133523	-4.771315	1.397931e-04	0	1.397931e-04	4.169905e-16	1.830268e-06
Surface Area	Lymphocyte	15	rs77849344	17	43840864	A	G	-8.137673	-4.744047	1.565471e-04	0	1.565471e-04	4.029471e-16	2.094903e-06
Surface Area	Lymphocyte	15	rs79545140	17	43840935	C	T	-8.183294	-4.744047	1.565471e-04	0	1.565471e-04	2.761875e-16	2.094903e-06
Surface Area	Lymphocyte	15	rs11079723	17	43841729	C	T	-8.133523	-4.716766	1.753857e-04	0	1.753857e-04	4.169905e-16	2.396231e-06
Surface Area	Lymphocyte	15	rs11079724	17	43841912	T	C	-8.191952	-4.729856	1.663592e-04	0	1.663592e-04	2.570235e-16	2.246793e-06
Surface Area	Lymphocyte	15	rs55707339	17	43842462	C	T	-8.182443	-4.759546	1.465041e-04	0	1.465041e-04	2.781474e-16	1.940290e-06
Surface Area	Lymphocyte	15	rs62055893	17	43842494	G	A	-8.185570	-4.744047	1.565471e-04	0	1.565471e-04	2.710180e-16	2.094903e-06
Surface Area	Lymphocyte	15	rs75257002	17	43843395	T	C	-8.167289	-4.744047	1.565471e-04	0	1.565471e-04	3.153962e-16	2.094903e-06
Surface Area	Lymphocyte	15	rs62055894	17	43843943	A	G	-8.164620	-4.744047	1.565471e-04	0	1.565471e-04	3.224498e-16	2.094903e-06
Surface Area	Lymphocyte	15	rs62055895	17	43844044	G	A	-8.163985	-4.744047	1.565471e-04	0	1.565471e-04	3.241502e-16	2.094903e-06
Surface Area	Lymphocyte	15	rs62055896	17	43844201	T	C	-8.165205	-4.744047	1.565471e-04	0	1.565471e-04	3.208907e-16	2.094903e-06
Surface Area	Lymphocyte	15	rs56194509	17	43844559	G	T	-8.127850	-4.729856	1.663592e-04	0	1.663592e-04	4.369716e-16	2.246793e-06
Surface Area	Lymphocyte	15	rs55657917	17	43844560	G	T	-8.173831	-4.729856	1.663592e-04	0	1.663592e-04	2.987486e-16	2.246793e-06
Surface Area	Lymphocyte	15	rs56082319	17	43844798	A	G	-8.174291	-4.767867	1.417607e-04	0	1.417607e-04	2.976114e-16	1.861863e-06
Surface Area	Lymphocyte	15	rs56109643	17	43844859	G	A	-8.419381	-4.744047	1.565471e-04	0	1.565471e-04	3.784795e-17	2.094903e-06
Surface Area	Lymphocyte	15	rs62055901	17	43845041	A	G	-8.421349	-4.744047	1.565471e-04	0	1.565471e-04	3.721743e-17	2.094903e-06
Surface Area	Lymphocyte	15	rs58089049	17	43845480	T	C	-6.277964	-5.879503	5.498567e-07	1	5.498567e-07	3.430350e-10	4.115013e-09
Surface Area	Lymphocyte	15	rs62055903	17	43846668	A	C	-8.419702	-4.744047	1.565471e-04	0	1.565471e-04	3.774417e-17	2.094903e-06
Surface Area	Lymphocyte	15	rs111374028	17	43846820	A	G	-8.425553	-4.744047	1.565471e-04	0	1.565471e-04	3.590512e-17	2.094903e-06
Surface Area	Lymphocyte	15	rs113934115	17	43847039	T	C	-8.451386	-4.744047	1.565471e-04	0	1.565471e-04	2.878659e-17	2.094903e-06
Surface Area	Lymphocyte	15	rs113762994	17	43847095	T	C	-8.374538	-4.716766	1.753857e-04	0	1.753857e-04	5.544102e-17	2.396231e-06
Surface Area	Lymphocyte	15	rs62055928	17	43847374	A	G	-8.410535	-4.744047	1.565471e-04	0	1.565471e-04	4.081456e-17	2.094903e-06
Surface Area	Lymphocyte	15	rs56268325	17	43847741	C	T	-8.434292	-4.744047	1.565471e-04	0	1.565471e-04	3.332129e-17	2.094903e-06
Surface Area	Lymphocyte	15	rs56070245	17	43847868	C	T	-8.432277	-4.744047	1.565471e-04	0	1.565471e-04	3.390040e-17	2.094903e-06
Surface Area	Lymphocyte	15	rs56387266	17	43847912	C	T	-8.436662	-4.744047	1.565471e-04	0	1.565471e-04	3.265290e-17	2.094903e-06
Surface Area	Lymphocyte	15	rs34303488	17	43848181	T	C	-8.436565	-4.744047	1.565471e-04	0	1.565471e-04	3.267996e-17	2.094903e-06
Surface Area	Lymphocyte	15	rs62055932	17	43848412	G	A	-8.466522	-4.729856	1.663592e-04	0	1.663592e-04	2.528297e-17	2.246793e-06
Surface Area	Lymphocyte	15	rs62055933	17	43848461	A	G	-8.499687	-4.778432	1.357277e-04	0	1.357277e-04	1.901022e-17	1.766675e-06
Surface Area	Lymphocyte	15	rs62055934	17	43848638	A	G	-8.329656	-4.645723	2.360626e-04	0	2.360626e-04	8.107757e-17	3.388868e-06
Surface Area	Lymphocyte	15	rs62055935	17	43848750	C	T	-8.473629	-4.672644	2.109283e-04	0	2.109283e-04	2.378650e-17	2.973467e-06
Surface Area	Lymphocyte	15	rs62055937	17	43848968	T	G	-8.455180	-4.769582	1.407822e-04	0	1.407822e-04	2.786563e-17	1.846081e-06
Surface Area	Lymphocyte	15	rs76294809	17	43849327	A	G	-8.459884	-4.759546	1.465041e-04	0	1.465041e-04	2.676439e-17	1.940290e-06
Surface Area	Lymphocyte	15	rs75916678	17	43849366	C	T	-8.449032	-4.789710	1.292736e-04	0	1.292736e-04	2.937278e-17	1.670226e-06
Surface Area	Lymphocyte	15	rs79730878	17	43849415	C	T	-8.789006	-4.682649	2.025618e-04	0	2.025618e-04	1.508895e-18	2.831908e-06
Surface Area	Lymphocyte	15	rs62055938	17	43849656	A	C	-8.448309	-4.744047	1.565471e-04	0	1.565471e-04	2.955515e-17	2.094903e-06
Surface Area	Lymphocyte	15	rs62055940	17	43849896	G	A	-8.634390	-4.759546	1.465041e-04	0	1.465041e-04	5.904150e-18	1.940290e-06
Surface Area	Lymphocyte	15	rs76885724	17	43850519	T	C	-8.635836	-4.759546	1.465041e-04	0	1.465041e-04	5.829889e-18	1.940290e-06
Surface Area	Lymphocyte	15	rs60814418	17	43850645	T	C	-8.446289	-4.834018	1.072344e-04	0	1.072344e-04	3.007097e-17	1.338046e-06
Surface Area	Lymphocyte	15	rs62055942	17	43850966	G	A	-8.749771	-4.759546	1.465041e-04	0	1.465041e-04	2.137857e-18	1.940290e-06
Surface Area	Lymphocyte	15	rs62055943	17	43851018	C	T	-8.761183	-4.759546	1.465041e-04	0	1.465041e-04	1.932118e-18	1.940290e-06
Surface Area	Lymphocyte	15	rs62055945	17	43851851	A	G	-8.836454	-4.759546	1.465041e-04	0	1.465041e-04	9.880498e-19	1.940290e-06
Surface Area	Lymphocyte	15	rs62055946	17	43851971	A	C	-8.828789	-4.759546	1.465041e-04	0	1.465041e-04	1.058152e-18	1.940290e-06
Surface Area	Lymphocyte	15	rs62055947	17	43852605	T	C	-8.813078	-4.729856	1.663592e-04	0	1.663592e-04	1.217556e-18	2.246793e-06
Surface Area	Lymphocyte	15	rs62055948	17	43852621	C	T	-8.813199	-4.729856	1.663592e-04	0	1.663592e-04	1.216242e-18	2.246793e-06
Surface Area	Lymphocyte	15	rs113871181	17	43852733	A	G	-8.830904	-4.704616	1.841346e-04	0	1.841346e-04	1.038330e-18	2.543441e-06
Surface Area	Lymphocyte	15	rs111370985	17	43852742	C	T	-8.834523	-4.704616	1.841346e-04	0	1.841346e-04	1.005262e-18	2.543441e-06
Surface Area	Lymphocyte	15	rs55787105	17	43853109	A	G	-8.839184	-4.744047	1.565471e-04	0	1.565471e-04	9.641989e-19	2.094903e-06
Surface Area	Lymphocyte	15	rs62055950	17	43853133	C	T	-8.833061	-4.759546	1.465041e-04	0	1.465041e-04	1.018494e-18	1.940290e-06
Surface Area	Lymphocyte	15	rs56043078	17	43853235	G	T	-8.833255	-4.759546	1.465041e-04	0	1.465041e-04	1.016730e-18	1.940290e-06
Surface Area	Lymphocyte	15	rs77965652	17	43853457	G	A	-8.829583	-4.759546	1.465041e-04	0	1.465041e-04	1.050666e-18	1.940290e-06
Surface Area	Lymphocyte	15	rs55849949	17	43853526	G	A	-8.834327	-4.759546	1.465041e-04	0	1.465041e-04	1.007026e-18	1.940290e-06
Surface Area	Lymphocyte	15	rs55991914	17	43854267	T	C	-8.854618	-4.759546	1.465041e-04	0	1.465041e-04	8.397087e-19	1.940290e-06
Surface Area	Lymphocyte	15	rs62055955	17	43854340	G	A	-8.843307	-4.761177	1.455747e-04	0	1.455747e-04	9.292652e-19	1.924667e-06
Surface Area	Lymphocyte	15	rs62055956	17	43854449	T	C	-8.847481	-4.729856	1.663592e-04	0	1.663592e-04	8.951679e-19	2.246793e-06
Surface Area	Lymphocyte	15	rs12938031	17	43854502	G	A	-4.623623	-4.206818	3.298017e-03	0	3.298017e-03	3.770944e-06	2.589912e-05
Surface Area	Lymphocyte	15	rs62055957	17	43854536	A	C	-8.847371	-4.759546	1.465041e-04	0	1.465041e-04	8.960541e-19	1.940290e-06
Surface Area	Lymphocyte	15	rs4074462	17	43855228	T	G	-8.950556	-4.778432	1.357277e-04	0	1.357277e-04	3.536971e-19	1.766675e-06
Surface Area	Lymphocyte	15	rs111735741	17	43856372	A	G	-9.041105	-4.682649	2.025618e-04	0	2.025618e-04	1.550967e-19	2.831908e-06
Surface Area	Lymphocyte	15	rs62057062	17	43856710	A	G	-9.112223	-4.744047	1.565471e-04	0	1.565471e-04	8.071116e-20	2.094903e-06
Surface Area	Lymphocyte	15	rs62057063	17	43856730	T	C	-9.087849	-4.744047	1.565471e-04	0	1.565471e-04	1.010176e-19	2.094903e-06
Surface Area	Lymphocyte	15	rs62057064	17	43857033	T	C	-9.111119	-4.729856	1.663592e-04	0	1.663592e-04	8.153658e-20	2.246793e-06
Surface Area	Lymphocyte	15	rs76830096	17	43857129	C	A	-9.110539	-4.744047	1.565471e-04	0	1.565471e-04	8.197344e-20	2.094903e-06
Surface Area	Lymphocyte	15	rs111433752	17	43857989	G	T	-8.016055	-4.793645	1.270182e-04	0	1.270182e-04	1.091961e-15	1.637777e-06
Surface Area	Lymphocyte	15	rs111664122	17	43857990	C	T	-7.980545	-4.782107	1.336260e-04	0	1.336260e-04	1.456885e-15	1.734671e-06
Surface Area	Lymphocyte	15	rs62057065	17	43858187	T	G	-9.083085	-4.729856	1.663592e-04	0	1.663592e-04	1.055400e-19	2.246793e-06
Surface Area	Lymphocyte	15	rs62057066	17	43858307	C	T	-8.981428	-4.693278	1.936554e-04	0	1.936554e-04	2.672742e-19	2.688613e-06
Surface Area	Lymphocyte	15	rs62057067	17	43858326	T	C	-9.107313	-4.744047	1.565471e-04	0	1.565471e-04	8.444731e-20	2.094903e-06
Surface Area	Lymphocyte	15	rs78917495	17	43858482	T	C	-9.079432	-4.744047	1.565471e-04	0	1.565471e-04	1.091429e-19	2.094903e-06
Surface Area	Lymphocyte	15	rs62057068	17	43858629	G	A	-9.082492	-4.729856	1.663592e-04	0	1.663592e-04	1.061168e-19	2.246793e-06
Surface Area	Lymphocyte	15	rs62057069	17	43859065	C	T	-9.094315	-4.729856	1.663592e-04	0	1.663592e-04	9.518489e-20	2.246793e-06
Surface Area	Lymphocyte	15	rs62057070	17	43859640	G	A	-9.094867	-4.729856	1.663592e-04	0	1.663592e-04	9.470224e-20	2.246793e-06
Surface Area	Lymphocyte	15	rs62057073	17	43861117	T	C	-9.003256	-4.654236	2.273703e-04	0	2.273703e-04	2.191213e-19	3.251846e-06
Surface Area	Lymphocyte	15	rs56319902	17	43871982	T	C	-9.095925	-4.744047	1.565471e-04	0	1.565471e-04	9.378496e-20	2.094903e-06
Surface Area	Lymphocyte	15	rs55943044	17	43872228	A	G	-9.075208	-4.764489	1.436874e-04	0	1.436874e-04	1.134605e-19	1.893328e-06
Surface Area	Lymphocyte	15	rs80184151	17	43879308	G	A	-9.083632	-4.693278	1.936554e-04	0	1.936554e-04	1.050111e-19	2.688613e-06
Surface Area	Lymphocyte	15	rs17689378	17	43881790	T	C	-9.083781	-4.759546	1.465041e-04	0	1.465041e-04	1.048669e-19	1.940290e-06
Surface Area	Lymphocyte	15	rs62057101	17	43885291	A	G	-9.104304	-4.716766	1.753857e-04	0	1.753857e-04	8.682157e-20	2.396231e-06
Surface Area	Lymphocyte	15	rs62057103	17	43887480	C	T	-9.129561	-4.744047	1.565471e-04	0	1.565471e-04	6.877777e-20	2.094903e-06
Surface Area	Lymphocyte	15	rs55915917	17	43892784	G	T	-9.029747	-4.759546	1.465041e-04	0	1.465041e-04	1.720687e-19	1.940290e-06
Surface Area	Lymphocyte	15	rs55668363	17	43892788	A	G	-8.963093	-4.774836	1.377827e-04	0	1.377827e-04	3.156968e-19	1.798540e-06
Surface Area	Lymphocyte	15	rs17689471	17	43892973	C	T	-9.163400	-4.729856	1.663592e-04	0	1.663592e-04	5.028755e-20	2.246793e-06
Surface Area	Lymphocyte	15	rs117365970	17	43893259	A	G	-9.060495	-4.663193	2.188167e-04	0	2.188167e-04	1.298601e-19	3.113410e-06
Surface Area	Lymphocyte	15	rs117646503	17	43893260	C	T	-9.161612	-4.729856	1.663592e-04	0	1.663592e-04	5.112787e-20	2.246793e-06
Surface Area	Lymphocyte	15	rs17762769	17	43893403	A	G	-9.174181	-4.744047	1.565471e-04	0	1.565471e-04	4.550208e-20	2.094903e-06
Surface Area	Lymphocyte	15	rs8072451	17	43893716	T	C	-9.164027	-4.744047	1.565471e-04	0	1.565471e-04	4.999578e-20	2.094903e-06
Surface Area	Lymphocyte	15	rs8073146	17	43893751	G	A	-9.163410	-4.776624	1.367609e-04	0	1.367609e-04	5.028260e-20	1.782625e-06
Surface Area	Lymphocyte	15	rs28364025	17	43894102	C	T	-9.180715	-4.744047	1.565471e-04	0	1.565471e-04	4.282370e-20	2.094903e-06
Surface Area	Lymphocyte	15	rs28364023	17	43894159	T	C	-9.174040	-4.729856	1.663592e-04	0	1.663592e-04	4.556164e-20	2.246793e-06
Surface Area	Lymphocyte	15	rs55779147	17	43894510	A	G	-9.179361	-4.729856	1.663592e-04	0	1.663592e-04	4.336584e-20	2.246793e-06
Surface Area	Lymphocyte	15	rs56357543	17	43894547	T	C	-9.178917	-4.729856	1.663592e-04	0	1.663592e-04	4.354484e-20	2.246793e-06
Surface Area	Lymphocyte	15	rs56099546	17	43894609	G	A	-9.178671	-4.729856	1.663592e-04	0	1.663592e-04	4.364427e-20	2.246793e-06
Surface Area	Lymphocyte	15	rs739645	17	43894990	G	T	-9.173817	-4.729856	1.663592e-04	0	1.663592e-04	4.565594e-20	2.246793e-06
Surface Area	Lymphocyte	15	rs2316763	17	43895530	T	C	-9.264856	-4.744047	1.565471e-04	0	1.565471e-04	1.953413e-20	2.094903e-06
Surface Area	Lymphocyte	15	rs2316764	17	43895602	G	T	-9.166894	-4.729856	1.663592e-04	0	1.663592e-04	4.868450e-20	2.246793e-06
Surface Area	Lymphocyte	15	rs4277389	17	43895653	G	A	-9.213527	-4.716766	1.753857e-04	0	1.753857e-04	3.155813e-20	2.396231e-06
Surface Area	Lymphocyte	15	rs4566211	17	43895696	A	G	-9.174416	-4.744047	1.565471e-04	0	1.565471e-04	4.540281e-20	2.094903e-06
Surface Area	Lymphocyte	15	rs4566212	17	43895751	A	G	-9.175220	-4.744047	1.565471e-04	0	1.565471e-04	4.506521e-20	2.094903e-06
Surface Area	Lymphocyte	15	rs4309444	17	43895797	C	T	-9.175601	-4.729856	1.663592e-04	0	1.663592e-04	4.490631e-20	2.246793e-06
Surface Area	Lymphocyte	15	rs62057107	17	43896032	T	C	-9.179794	-4.716766	1.753857e-04	0	1.753857e-04	4.319179e-20	2.396231e-06
Surface Area	Lymphocyte	15	rs12150390	17	43896228	C	T	-9.176522	-4.729856	1.663592e-04	0	1.663592e-04	4.452387e-20	2.246793e-06
Surface Area	Lymphocyte	15	rs62057108	17	43896616	C	T	-9.176570	-4.716766	1.753857e-04	0	1.753857e-04	4.450400e-20	2.396231e-06
Surface Area	Lymphocyte	15	rs62057109	17	43896637	C	T	-9.177173	-4.716766	1.753857e-04	0	1.753857e-04	4.425559e-20	2.396231e-06
Surface Area	Lymphocyte	15	rs78074121	17	43896690	C	T	-9.170701	-4.716766	1.753857e-04	0	1.753857e-04	4.699517e-20	2.396231e-06
Surface Area	Lymphocyte	15	rs62057110	17	43896734	C	T	-9.149296	-4.716766	1.753857e-04	0	1.753857e-04	5.730589e-20	2.396231e-06
Surface Area	Lymphocyte	15	rs62057111	17	43897130	G	A	-9.178121	-4.716766	1.753857e-04	0	1.753857e-04	4.386796e-20	2.396231e-06
Surface Area	Lymphocyte	15	rs78587102	17	43897246	G	A	-9.187284	-4.716766	1.753857e-04	0	1.753857e-04	4.028852e-20	2.396231e-06
Surface Area	Lymphocyte	15	rs78506181	17	43897480	G	A	-9.289984	-4.729856	1.663592e-04	0	1.663592e-04	1.543111e-20	2.246793e-06
Surface Area	Lymphocyte	15	rs79600142	17	43897722	C	T	-9.290772	-4.729856	1.663592e-04	0	1.663592e-04	1.531731e-20	2.246793e-06
Surface Area	Lymphocyte	15	rs242937	17	43898368	A	G	-5.628342	-4.032220	2.799012e-03	0	2.799012e-03	1.819501e-08	5.525248e-05
Surface Area	Lymphocyte	15	rs111739681	17	43898459	T	C	-9.190915	-4.716766	1.753857e-04	0	1.753857e-04	3.895127e-20	2.396231e-06
Surface Area	Lymphocyte	15	rs17762882	17	43898887	C	T	-9.191649	-4.716766	1.753857e-04	0	1.753857e-04	3.868661e-20	2.396231e-06
Surface Area	Lymphocyte	15	rs17762912	17	43899161	C	A	-9.195006	-4.729856	1.663592e-04	0	1.663592e-04	3.749727e-20	2.246793e-06
Surface Area	Lymphocyte	15	rs62057114	17	43899401	T	C	-9.197223	-4.729856	1.663592e-04	0	1.663592e-04	3.673194e-20	2.246793e-06
Surface Area	Lymphocyte	15	rs78917479	17	43899611	T	C	-9.199593	-4.729856	1.663592e-04	0	1.663592e-04	3.593095e-20	2.246793e-06
Surface Area	Lymphocyte	15	rs62057116	17	43899655	C	T	-9.199025	-4.729856	1.663592e-04	0	1.663592e-04	3.612124e-20	2.246793e-06
Surface Area	Lymphocyte	15	rs62057118	17	43899727	G	A	-9.205192	-4.729856	1.663592e-04	0	1.663592e-04	3.410612e-20	2.246793e-06
Surface Area	Lymphocyte	15	rs62057119	17	43899736	A	G	-9.206049	-4.744047	1.565471e-04	0	1.565471e-04	3.383509e-20	2.094903e-06
Surface Area	Lymphocyte	15	rs17762954	17	43899786	T	C	-9.206496	-4.744047	1.565471e-04	0	1.565471e-04	3.369452e-20	2.094903e-06
Surface Area	Lymphocyte	15	rs55979424	17	43900081	T	C	-9.142125	-4.744047	1.565471e-04	0	1.565471e-04	6.123695e-20	2.094903e-06
Surface Area	Lymphocyte	15	rs55638417	17	43900434	G	A	-9.271684	-4.716766	1.753857e-04	0	1.753857e-04	1.832295e-20	2.396231e-06
Surface Area	Lymphocyte	15	rs79501144	17	43900697	T	C	-9.205382	-4.704616	1.841346e-04	0	1.841346e-04	3.404590e-20	2.543441e-06
Surface Area	Lymphocyte	15	rs62057121	17	43900760	A	G	-9.070308	-4.831497	1.084321e-04	0	1.084321e-04	1.186813e-19	1.355101e-06
Surface Area	Lymphocyte	15	rs112137135	17	43900817	G	A	-9.201971	-4.693278	1.936554e-04	0	1.936554e-04	3.514431e-20	2.688613e-06
Surface Area	Lymphocyte	15	rs62057122	17	43901001	T	C	-9.234912	-4.716766	1.753857e-04	0	1.753857e-04	2.584977e-20	2.396231e-06
Surface Area	Lymphocyte	15	rs173365	17	43901074	A	G	-5.644213	-3.960841	3.634946e-03	0	3.634946e-03	1.659382e-08	7.468639e-05
Surface Area	Lymphocyte	15	rs62057123	17	43901238	G	A	-9.217007	-4.693278	1.936554e-04	0	1.936554e-04	3.055089e-20	2.688613e-06
Surface Area	Lymphocyte	15	rs62057143	17	43901528	C	T	-9.219405	-4.716766	1.753857e-04	0	1.753857e-04	2.987533e-20	2.396231e-06
Surface Area	Lymphocyte	15	rs62057144	17	43901558	G	A	-9.211560	-4.704616	1.841346e-04	0	1.841346e-04	3.214177e-20	2.543441e-06
Surface Area	Lymphocyte	15	rs4335809	17	43902216	T	C	-9.221915	-4.716766	1.753857e-04	0	1.753857e-04	2.918404e-20	2.396231e-06
Surface Area	Lymphocyte	15	rs4341787	17	43902505	T	C	-9.224240	-4.716766	1.753857e-04	0	1.753857e-04	2.855781e-20	2.396231e-06
Surface Area	Lymphocyte	15	rs4523962	17	43902522	A	G	-9.223937	-4.716766	1.753857e-04	0	1.753857e-04	2.863864e-20	2.396231e-06
Surface Area	Lymphocyte	15	rs4327090	17	43902541	G	A	-8.736887	-4.298946	9.894034e-04	0	9.894034e-04	2.396223e-18	1.716125e-05
Surface Area	Lymphocyte	15	rs3885074	17	43902738	A	C	-9.231625	-4.716766	1.753857e-04	0	1.753857e-04	2.665567e-20	2.396231e-06
Surface Area	Lymphocyte	15	rs3885075	17	43902799	G	A	-9.232094	-4.716766	1.753857e-04	0	1.753857e-04	2.653915e-20	2.396231e-06
Surface Area	Lymphocyte	15	rs41280116	17	43902842	T	C	-9.208173	-4.716766	1.753857e-04	0	1.753857e-04	3.317223e-20	2.396231e-06
Surface Area	Lymphocyte	15	rs34283254	17	43902861	A	C	-9.207493	-4.716766	1.753857e-04	0	1.753857e-04	3.338319e-20	2.396231e-06
Surface Area	Lymphocyte	15	rs1912151	17	43902944	T	C	-9.235565	-4.716766	1.753857e-04	0	1.753857e-04	2.569253e-20	2.396231e-06
Surface Area	Lymphocyte	15	rs1396862	17	43902997	A	G	-9.236799	-4.716766	1.753857e-04	0	1.753857e-04	2.539825e-20	2.396231e-06
Surface Area	Lymphocyte	15	rs41280118	17	43903089	T	C	-9.239683	-4.716766	1.753857e-04	0	1.753857e-04	2.472294e-20	2.396231e-06
Surface Area	Lymphocyte	15	rs62057146	17	43903106	G	A	-9.239003	-4.716766	1.753857e-04	0	1.753857e-04	2.488040e-20	2.396231e-06
Surface Area	Lymphocyte	15	rs62057147	17	43903298	A	G	-9.178353	-4.682649	2.025618e-04	0	2.025618e-04	4.377352e-20	2.831908e-06
Surface Area	Lymphocyte	15	rs17763050	17	43903336	A	G	-9.245748	-4.716766	1.753857e-04	0	1.753857e-04	2.336000e-20	2.396231e-06
Surface Area	Lymphocyte	15	rs62057149	17	43903546	G	A	-9.241055	-4.716766	1.753857e-04	0	1.753857e-04	2.440789e-20	2.396231e-06
Surface Area	Lymphocyte	15	rs62057150	17	43903548	T	C	-9.241681	-4.716766	1.753857e-04	0	1.753857e-04	2.426556e-20	2.396231e-06
Surface Area	Lymphocyte	15	rs62057151	17	43903842	T	C	-9.102205	-4.744047	1.565471e-04	0	1.565471e-04	8.851596e-20	2.094903e-06
Surface Area	Lymphocyte	15	rs17689824	17	43904397	T	C	-9.245399	-4.716766	1.753857e-04	0	1.753857e-04	2.343636e-20	2.396231e-06
Surface Area	Lymphocyte	15	rs62057153	17	43904528	C	T	-9.290557	-4.716766	1.753857e-04	0	1.753857e-04	1.534835e-20	2.396231e-06
Surface Area	Lymphocyte	15	rs62057154	17	43904610	T	C	-9.244959	-4.704616	1.841346e-04	0	1.841346e-04	2.353308e-20	2.543441e-06
Surface Area	Lymphocyte	15	rs62057155	17	43904673	T	C	-9.249088	-4.716766	1.753857e-04	0	1.753857e-04	2.264173e-20	2.396231e-06
Surface Area	Lymphocyte	15	rs78872653	17	43905134	A	G	-9.226793	-4.716766	1.753857e-04	0	1.753857e-04	2.788554e-20	2.396231e-06
Surface Area	Lymphocyte	15	rs17763086	17	43905481	G	T	-9.237636	-4.716766	1.753857e-04	0	1.753857e-04	2.520030e-20	2.396231e-06
Surface Area	Lymphocyte	15	rs17425752	17	43906726	C	A	-9.145113	-4.682649	2.025618e-04	0	2.025618e-04	5.956746e-20	2.831908e-06
Surface Area	Lymphocyte	15	rs17689882	17	43906828	A	G	-9.138213	-4.682649	2.025618e-04	0	2.025618e-04	6.349292e-20	2.831908e-06
Surface Area	Lymphocyte	15	rs62057158	17	43907143	A	G	-9.223221	-4.704616	1.841346e-04	0	1.841346e-04	2.883058e-20	2.543441e-06
Surface Area	Lymphocyte	15	rs1876831	17	43907745	T	C	-9.201421	-4.716766	1.753857e-04	0	1.753857e-04	3.532474e-20	2.396231e-06
Surface Area	Lymphocyte	15	rs16940665	17	43907896	C	T	-9.242581	-4.716766	1.753857e-04	0	1.753857e-04	2.406218e-20	2.396231e-06
Surface Area	Lymphocyte	15	rs16940668	17	43907966	A	G	-9.241995	-4.704616	1.841346e-04	0	1.841346e-04	2.419439e-20	2.543441e-06
Surface Area	Lymphocyte	15	rs16940671	17	43908151	T	C	-9.026177	-4.744047	1.565471e-04	0	1.565471e-04	1.777744e-19	2.094903e-06
Surface Area	Lymphocyte	15	rs16940672	17	43908152	T	C	-9.024965	-4.759546	1.465041e-04	0	1.465041e-04	1.797533e-19	1.940290e-06
Surface Area	Lymphocyte	15	rs55865707	17	43908826	G	T	-9.235144	-4.716766	1.753857e-04	0	1.753857e-04	2.579398e-20	2.396231e-06
Surface Area	Lymphocyte	15	rs62054760	17	43908989	T	C	-9.228359	-4.729856	1.663592e-04	0	1.663592e-04	2.748088e-20	2.246793e-06
Surface Area	Lymphocyte	15	rs62054761	17	43909008	T	C	-9.220552	-4.744047	1.565471e-04	0	1.565471e-04	2.955751e-20	2.094903e-06
Surface Area	Lymphocyte	15	rs62054762	17	43909022	T	G	-9.220625	-4.729856	1.663592e-04	0	1.663592e-04	2.953733e-20	2.246793e-06
Surface Area	Lymphocyte	15	rs242951	17	43909412	C	T	-5.717025	-3.992146	3.239426e-03	0	3.239426e-03	1.084052e-08	6.547791e-05
Surface Area	Lymphocyte	15	rs17689918	17	43910088	A	G	-9.199623	-4.759546	1.465041e-04	0	1.465041e-04	3.592093e-20	1.940290e-06
Surface Area	Lymphocyte	15	rs17763199	17	43910183	A	G	-9.211931	-4.716766	1.753857e-04	0	1.753857e-04	3.203112e-20	2.396231e-06
Surface Area	Lymphocyte	15	rs17689966	17	43910455	G	A	-5.665441	-3.881336	4.825329e-03	0	4.825329e-03	1.466467e-08	1.038841e-04
Surface Area	Lymphocyte	15	rs16940674	17	43910507	T	C	-9.205667	-4.716766	1.753857e-04	0	1.753857e-04	3.395556e-20	2.396231e-06
Surface Area	Lymphocyte	15	rs16940676	17	43911036	A	G	-9.204311	-4.716766	1.753857e-04	0	1.753857e-04	3.438710e-20	2.396231e-06
Surface Area	Lymphocyte	15	rs1876830	17	43911352	T	C	-9.205350	-4.716766	1.753857e-04	0	1.753857e-04	3.405593e-20	2.396231e-06
Surface Area	Lymphocyte	15	rs41457044	17	43911424	T	C	-9.206049	-4.716766	1.753857e-04	0	1.753857e-04	3.383509e-20	2.396231e-06
Surface Area	Lymphocyte	15	rs1876829	17	43911443	C	T	-9.205413	-4.716766	1.753857e-04	0	1.753857e-04	3.403586e-20	2.396231e-06
Surface Area	Lymphocyte	15	rs1876828	17	43911525	T	C	-9.199833	-4.716766	1.753857e-04	0	1.753857e-04	3.585081e-20	2.396231e-06
Surface Area	Lymphocyte	15	rs1876827	17	43911832	C	T	-9.204625	-4.716766	1.753857e-04	0	1.753857e-04	3.428676e-20	2.396231e-06
Surface Area	Lymphocyte	15	rs16940677	17	43911898	T	C	-9.073338	-4.704616	1.841346e-04	0	1.841346e-04	1.154253e-19	2.543441e-06
Surface Area	Lymphocyte	15	rs28364021	17	43912282	T	C	-9.058314	-4.716766	1.753857e-04	0	1.753857e-04	1.324822e-19	2.396231e-06
Surface Area	Lymphocyte	15	rs2316765	17	43912454	C	T	-8.969255	-4.716766	1.753857e-04	0	1.753857e-04	2.985270e-19	2.396231e-06
Surface Area	Lymphocyte	15	rs878887	17	43912582	T	C	-8.967195	-4.716766	1.753857e-04	0	1.753857e-04	3.041620e-19	2.396231e-06
Surface Area	Lymphocyte	15	rs878888	17	43912635	G	A	-8.924125	-4.716766	1.753857e-04	0	1.753857e-04	4.492368e-19	2.396231e-06
Surface Area	Lymphocyte	15	rs4525537	17	43912723	C	T	-8.962179	-4.716766	1.753857e-04	0	1.753857e-04	3.183245e-19	2.396231e-06
Surface Area	Lymphocyte	15	rs4482334	17	43912830	C	T	-8.951433	-4.716766	1.753857e-04	0	1.753857e-04	3.508963e-19	2.396231e-06
Surface Area	Lymphocyte	15	rs56127111	17	43913315	T	C	-8.945218	-4.716766	1.753857e-04	0	1.753857e-04	3.712176e-19	2.396231e-06
Surface Area	Lymphocyte	15	rs242948	17	43913544	G	T	-5.720940	-3.965025	3.582240e-03	0	3.582240e-03	1.059365e-08	7.338820e-05
Surface Area	Lymphocyte	15	rs75104593	17	43913557	G	T	-8.642504	-4.716766	1.753857e-04	0	1.753857e-04	5.499400e-18	2.396231e-06
Surface Area	Lymphocyte	15	rs74998289	17	43913558	G	T	-8.584675	-4.716766	1.753857e-04	0	1.753857e-04	9.109346e-18	2.396231e-06
Surface Area	Lymphocyte	15	rs10445362	17	43914554	A	C	-8.942591	-4.716766	1.753857e-04	0	1.753857e-04	3.801491e-19	2.396231e-06
Surface Area	Lymphocyte	15	rs10445363	17	43914558	A	G	-8.661979	-4.716766	1.753857e-04	0	1.753857e-04	4.636449e-18	2.396231e-06
Surface Area	Lymphocyte	15	rs62054803	17	43914728	T	G	-8.741596	-4.716766	1.753857e-04	0	1.753857e-04	2.298397e-18	2.396231e-06
Surface Area	Lymphocyte	15	rs62054804	17	43914809	T	C	-8.740467	-4.704616	1.841346e-04	0	1.841346e-04	2.321479e-18	2.543441e-06
Surface Area	Lymphocyte	15	rs62054805	17	43915054	G	A	-8.657075	-4.716766	1.753857e-04	0	1.753857e-04	4.840252e-18	2.396231e-06
Surface Area	Lymphocyte	15	rs62054806	17	43915312	T	C	-8.691614	-4.716766	1.753857e-04	0	1.753857e-04	3.573275e-18	2.396231e-06
Surface Area	Lymphocyte	15	rs62054807	17	43915497	T	C	-7.605612	-3.675347	9.696016e-03	0	9.696016e-03	2.835587e-14	2.375259e-04
Surface Area	Lymphocyte	15	rs10445364	17	43916356	A	G	-8.708082	-4.716766	1.753857e-04	0	1.753857e-04	3.090607e-18	2.396231e-06
Surface Area	Lymphocyte	15	rs10445333	17	43916509	G	A	-8.626975	-4.716766	1.753857e-04	0	1.753857e-04	6.299618e-18	2.396231e-06
Surface Area	Lymphocyte	15	rs17690176	17	43916773	C	A	-8.624828	-4.682649	2.025618e-04	0	2.025618e-04	6.418894e-18	2.831908e-06
Surface Area	Lymphocyte	15	rs78328427	17	43916932	A	G	-8.615413	-4.716766	1.753857e-04	0	1.753857e-04	6.968964e-18	2.396231e-06
Surface Area	Lymphocyte	15	rs77692262	17	43917086	G	A	-8.614407	-4.716766	1.753857e-04	0	1.753857e-04	7.030434e-18	2.396231e-06
Surface Area	Lymphocyte	15	rs242947	17	43917136	G	A	-5.635887	-3.960841	3.634946e-03	0	3.634946e-03	1.741591e-08	7.468639e-05
Surface Area	Lymphocyte	15	rs56023973	17	43917776	T	G	-8.610471	-4.716766	1.753857e-04	0	1.753857e-04	7.276111e-18	2.396231e-06
Surface Area	Lymphocyte	15	rs17763515	17	43917818	A	G	-8.610600	-4.716766	1.753857e-04	0	1.753857e-04	7.267927e-18	2.396231e-06
Surface Area	Lymphocyte	15	rs17763533	17	43918190	C	T	-8.611768	-4.716766	1.753857e-04	0	1.753857e-04	7.194254e-18	2.396231e-06
Surface Area	Lymphocyte	15	rs62054809	17	43918239	T	C	-8.602210	-4.704616	1.841346e-04	0	1.841346e-04	7.819588e-18	2.543441e-06
Surface Area	Lymphocyte	15	rs112583797	17	43918418	G	A	-8.599722	-4.716766	1.753857e-04	0	1.753857e-04	7.990909e-18	2.396231e-06
Surface Area	Lymphocyte	15	rs74922289	17	43918524	G	A	-8.600722	-4.716766	1.753857e-04	0	1.753857e-04	7.921582e-18	2.396231e-06
Surface Area	Lymphocyte	15	rs56971664	17	43918613	C	T	-8.593238	-4.704616	1.841346e-04	0	1.841346e-04	8.455230e-18	2.543441e-06
Surface Area	Lymphocyte	15	rs2316766	17	43919068	T	G	-8.744319	-4.850008	9.994730e-05	0	9.994730e-05	2.243649e-18	1.234567e-06
Surface Area	Lymphocyte	15	rs2316767	17	43919070	C	T	-8.748623	-4.850008	9.994730e-05	0	9.994730e-05	2.159716e-18	1.234567e-06
Surface Area	Lymphocyte	15	rs2316768	17	43919073	T	G	-8.748377	-4.850008	9.994730e-05	0	9.994730e-05	2.164430e-18	1.234567e-06
Surface Area	Lymphocyte	15	rs2106786	17	43919096	G	A	-8.671324	-4.834018	1.072344e-04	0	1.072344e-04	4.271237e-18	1.338046e-06
Surface Area	Lymphocyte	15	rs2106785	17	43919105	T	C	-8.733399	-4.601952	2.829666e-04	0	2.829666e-04	2.471304e-18	4.185488e-06
Surface Area	Lymphocyte	15	rs56150806	17	43919301	C	T	-8.602090	-4.716766	1.753857e-04	0	1.753857e-04	7.827749e-18	2.396231e-06
Surface Area	Lymphocyte	15	rs17690314	17	43919884	G	T	-8.601970	-4.716766	1.753857e-04	0	1.753857e-04	7.835910e-18	2.396231e-06
Surface Area	Lymphocyte	15	rs56233672	17	43920300	C	T	-8.614274	-4.716766	1.753857e-04	0	1.753857e-04	7.038628e-18	2.396231e-06
Surface Area	Lymphocyte	15	rs56354807	17	43920378	T	C	-8.601315	-4.716766	1.753857e-04	0	1.753857e-04	7.880790e-18	2.396231e-06
Surface Area	Lymphocyte	15	rs55718212	17	43920411	C	T	-8.598557	-4.716766	1.753857e-04	0	1.753857e-04	8.072442e-18	2.396231e-06
Surface Area	Lymphocyte	15	rs17690326	17	43920974	C	T	-8.595358	-4.716766	1.753857e-04	0	1.753857e-04	8.300567e-18	2.396231e-06
Surface Area	Lymphocyte	15	rs17763596	17	43921210	T	G	-8.606171	-4.716766	1.753857e-04	0	1.753857e-04	7.554165e-18	2.396231e-06
Surface Area	Lymphocyte	15	rs17763634	17	43921754	C	T	-8.594796	-4.704616	1.841346e-04	0	1.841346e-04	8.341278e-18	2.543441e-06
Surface Area	Lymphocyte	15	rs62621252	17	43922942	C	T	-8.586586	-4.744047	1.565471e-04	0	1.565471e-04	8.959184e-18	2.094903e-06
Surface Area	Lymphocyte	15	rs242944	17	43923180	G	A	-5.683886	-3.722407	8.288299e-03	0	8.288299e-03	1.316682e-08	1.973324e-04
Surface Area	Lymphocyte	15	rs62054815	17	43923266	A	G	-8.586378	-4.716766	1.753857e-04	0	1.753857e-04	8.975422e-18	2.396231e-06
Surface Area	Lymphocyte	15	rs12185268	17	43923683	G	A	-8.590778	-4.729856	1.663592e-04	0	1.663592e-04	8.638245e-18	2.246793e-06
Surface Area	Lymphocyte	15	rs12185235	17	43923703	T	C	-8.590886	-4.716766	1.753857e-04	0	1.753857e-04	8.630114e-18	2.396231e-06
Surface Area	Lymphocyte	15	rs11079725	17	43923934	C	T	-8.584573	-4.716766	1.753857e-04	0	1.753857e-04	9.117460e-18	2.396231e-06
Surface Area	Lymphocyte	15	rs12373123	17	43924073	C	T	-8.587527	-4.716766	1.753857e-04	0	1.753857e-04	8.886098e-18	2.396231e-06
Surface Area	Lymphocyte	15	rs12373139	17	43924130	A	G	-8.586951	-4.716766	1.753857e-04	0	1.753857e-04	8.930764e-18	2.396231e-06
Surface Area	Lymphocyte	15	rs12373124	17	43924219	C	T	-8.519545	-4.672644	2.109283e-04	0	2.109283e-04	1.601816e-17	2.973467e-06
Surface Area	Lymphocyte	15	rs12373140	17	43924231	A	G	-8.519172	-4.672644	2.109283e-04	0	2.109283e-04	1.606978e-17	2.973467e-06
Surface Area	Lymphocyte	15	rs12373168	17	43924337	C	A	-8.370273	-4.844504	1.022457e-04	0	1.022457e-04	5.748514e-17	1.269286e-06
Surface Area	Lymphocyte	15	rs17690661	17	43924521	A	G	-8.541260	-4.716766	1.753857e-04	0	1.753857e-04	1.327663e-17	2.396231e-06
Surface Area	Lymphocyte	15	rs55943825	17	43924776	T	C	-8.571273	-4.716766	1.753857e-04	0	1.753857e-04	1.023469e-17	2.396231e-06
Surface Area	Lymphocyte	15	rs17690679	17	43924803	G	A	-8.567125	-4.716766	1.753857e-04	0	1.753857e-04	1.061008e-17	2.396231e-06
Surface Area	Lymphocyte	15	rs17690703	17	43925297	T	C	-7.661622	-5.683999	1.663912e-06	0	1.663912e-06	1.835992e-14	1.315809e-08
Surface Area	Lymphocyte	15	rs17769490	17	43925605	A	G	-8.545986	-4.795648	1.258695e-04	0	1.258695e-04	1.274429e-17	1.621494e-06
Surface Area	Lymphocyte	15	rs77063768	17	43925729	G	A	-8.529097	-4.795648	1.258695e-04	0	1.258695e-04	1.474944e-17	1.621494e-06
Surface Area	Lymphocyte	15	rs62054817	17	43925966	A	G	-8.519919	-4.776624	1.367609e-04	0	1.367609e-04	1.596653e-17	1.782625e-06
Surface Area	Lymphocyte	15	rs62054818	17	43926056	C	A	-8.516458	-4.795648	1.258695e-04	0	1.258695e-04	1.645078e-17	1.621494e-06
Surface Area	Lymphocyte	15	rs62054819	17	43926149	G	A	-8.451796	-4.769582	1.407822e-04	0	1.407822e-04	2.868561e-17	1.846081e-06
Surface Area	Lymphocyte	15	rs62054820	17	43926755	G	A	-8.513262	-4.793645	1.270182e-04	0	1.270182e-04	1.691071e-17	1.637777e-06
Surface Area	Lymphocyte	15	rs56113217	17	43926948	G	A	-8.514794	-4.795648	1.258695e-04	0	1.258695e-04	1.668873e-17	1.621494e-06
Surface Area	Lymphocyte	15	rs56269136	17	43926992	T	C	-8.511698	-4.810389	1.184392e-04	0	1.184392e-04	1.714050e-17	1.506365e-06
Surface Area	Lymphocyte	15	rs56385754	17	43927255	T	G	-8.511778	-4.814853	1.163264e-04	0	1.163264e-04	1.712861e-17	1.473082e-06
Surface Area	Lymphocyte	15	rs17769552	17	43927290	A	G	-8.536891	-4.973735	5.856991e-05	0	5.856991e-05	1.378820e-17	6.567497e-07
Surface Area	Lymphocyte	15	rs62054822	17	43927708	G	A	-8.409985	-4.821782	1.130429e-04	0	1.130429e-04	4.100616e-17	1.422811e-06
Surface Area	Lymphocyte	15	rs885639	17	43928614	G	T	-8.374377	-4.817131	1.152476e-04	0	1.152476e-04	5.551678e-17	1.456372e-06
Surface Area	Lymphocyte	15	rs62054823	17	43929029	G	A	-8.519948	-4.836577	1.060176e-04	0	1.060176e-04	1.596256e-17	1.320938e-06
Surface Area	Lymphocyte	15	rs62054824	17	43929992	T	C	-8.447530	-4.744047	1.565471e-04	0	1.565471e-04	2.975299e-17	2.094903e-06
Surface Area	Lymphocyte	15	rs62054825	17	43930033	A	G	-8.436828	-4.744047	1.565471e-04	0	1.565471e-04	3.260652e-17	2.094903e-06
Surface Area	Lymphocyte	15	rs79589869	17	43930238	A	C	-8.445433	-4.729856	1.663592e-04	0	1.663592e-04	3.029194e-17	2.246793e-06
Surface Area	Lymphocyte	15	rs2316769	17	43930798	G	A	-8.479342	-4.744047	1.565471e-04	0	1.565471e-04	2.264711e-17	2.094903e-06
Surface Area	Lymphocyte	15	rs2873268	17	43930955	A	G	-8.469622	-4.744047	1.565471e-04	0	1.565471e-04	2.461917e-17	2.094903e-06
Surface Area	Lymphocyte	15	rs4340365	17	43930980	T	C	-8.466720	-4.744047	1.565471e-04	0	1.565471e-04	2.524003e-17	2.094903e-06
Surface Area	Lymphocyte	15	rs2873269	17	43931122	T	C	-8.461611	-4.744047	1.565471e-04	0	1.565471e-04	2.637095e-17	2.094903e-06
Surface Area	Lymphocyte	15	rs56329743	17	43931245	A	G	-7.099222	-4.729856	1.663592e-04	0	1.663592e-04	1.254614e-12	2.246793e-06
Surface Area	Lymphocyte	15	rs56288604	17	43931380	G	A	-8.488479	-4.759546	1.465041e-04	0	1.465041e-04	2.093586e-17	1.940290e-06
Surface Area	Lymphocyte	15	rs17690987	17	43931626	C	T	-8.492026	-4.764489	1.436874e-04	0	1.436874e-04	2.030657e-17	1.893328e-06
Surface Area	Lymphocyte	15	rs56146262	17	43931907	A	C	-7.903781	-4.767867	1.417607e-04	0	1.417607e-04	2.705673e-15	1.861863e-06
Surface Area	Lymphocyte	15	rs55942528	17	43932028	G	A	-6.400640	-4.759546	1.465041e-04	0	1.465041e-04	1.547273e-10	1.940290e-06
Surface Area	Lymphocyte	15	rs56254732	17	43932049	T	C	-6.366580	-4.744047	1.565471e-04	0	1.565471e-04	1.932893e-10	2.094903e-06
Surface Area	Lymphocyte	15	rs116956554	17	44699851	A	G	-6.799588	-4.451336	5.293729e-04	0	5.293729e-04	1.049185e-11	8.533751e-06
Surface Area	Lymphocyte	15	rs199461	17	44762589	A	G	-8.044924	-4.287408	1.036931e-03	0	1.036931e-03	8.629862e-16	1.807705e-05
Surface Area	Lymphocyte	15	rs199460	17	44764775	C	A	-8.192606	-4.487726	4.554675e-04	0	4.554675e-04	2.556297e-16	7.198748e-06
Surface Area	Lymphocyte	15	rs199441	17	44773783	A	G	-9.025425	-4.910191	7.743765e-05	0	7.743765e-05	1.789995e-19	9.098759e-07
Surface Area	Lymphocyte	15	rs1378358	17	44787312	T	C	-9.592946	-4.787776	1.303811e-04	0	1.303811e-04	8.560523e-22	1.686393e-06
Surface Area	Lymphocyte	15	rs183211	17	44788310	A	G	-8.182736	-4.199668	1.470909e-03	0	1.470909e-03	2.774704e-16	2.673072e-05
Surface Area	Lymphocyte	15	rs199436	17	44789285	G	A	-8.191601	-4.206818	1.427513e-03	0	1.427513e-03	2.577740e-16	2.589912e-05
Surface Area	Lymphocyte	15	rs169201	17	44790203	G	A	-9.348205	-4.780259	1.346828e-04	0	1.346828e-04	8.914760e-21	1.750691e-06
Surface Area	Lymphocyte	15	rs199438	17	44791643	A	G	-8.198878	-4.206818	1.427513e-03	0	1.427513e-03	2.426419e-16	2.589912e-05
Surface Area	Lymphocyte	15	rs199439	17	44793503	G	A	-9.282784	-4.776624	1.367609e-04	0	1.367609e-04	1.651069e-20	1.782625e-06
Surface Area	Lymphocyte	15	rs142167	17	44795234	G	A	-8.199304	-4.206818	1.427513e-03	0	1.427513e-03	2.417823e-16	2.589912e-05
Surface Area	Lymphocyte	15	rs199457	17	44795469	T	C	-9.349593	-4.783976	1.325569e-04	0	1.325569e-04	8.798540e-21	1.718615e-06
Surface Area	Lymphocyte	15	rs199456	17	44797919	T	C	-9.347207	-4.759546	1.465041e-04	0	1.465041e-04	8.999247e-21	1.940290e-06
Surface Area	Lymphocyte	15	rs199455	17	44799216	C	T	-8.046190	-4.298946	9.894034e-04	0	9.894034e-04	8.541105e-16	1.716125e-05
Surface Area	Lymphocyte	15	rs7224296	17	44800046	G	A	-7.527365	-3.831742	5.726185e-03	0	5.726185e-03	5.177450e-14	1.272393e-04
Surface Area	Lymphocyte	15	rs199454	17	44800110	G	A	-8.039295	-4.186125	1.552909e-03	0	1.552909e-03	9.035659e-16	2.837569e-05
Surface Area	Lymphocyte	15	rs199453	17	44800946	T	C	-8.137041	-4.186125	1.552909e-03	0	1.552909e-03	4.050547e-16	2.837569e-05
Surface Area	Lymphocyte	15	rs199452	17	44801340	T	C	-8.193044	-4.139896	1.859532e-03	0	1.859532e-03	2.547003e-16	3.474635e-05
Surface Area	Lymphocyte	15	rs199451	17	44801784	A	G	-9.404092	-4.780259	1.346828e-04	0	1.346828e-04	5.248149e-21	1.750691e-06
Surface Area	Lymphocyte	15	rs199449	17	44808902	A	G	-8.211889	-4.186125	1.552909e-03	0	1.552909e-03	2.177363e-16	2.837569e-05
Surface Area	Lymphocyte	15	rs199448	17	44809001	G	A	-9.396707	-4.766170	1.427291e-04	0	1.427291e-04	5.629718e-21	1.877611e-06
Surface Area	Lymphocyte	15	rs199447	17	44812188	T	C	-9.396707	-4.767867	1.417607e-04	0	1.417607e-04	5.629718e-21	1.861863e-06
Surface Area	Lymphocyte	15	rs199446	17	44813169	G	A	-8.040177	-4.161621	1.700671e-03	0	1.700671e-03	8.970915e-16	3.159963e-05
Surface Area	Lymphocyte	15	rs199445	17	44817408	T	C	-9.339266	-4.764489	1.436874e-04	0	1.436874e-04	9.700406e-21	1.893328e-06
Surface Area	Lymphocyte	15	rs199444	17	44818276	C	T	-8.228955	-4.192776	1.512668e-03	0	1.512668e-03	1.888544e-16	2.755615e-05
Surface Area	Lymphocyte	15	rs199443	17	44819565	T	C	-9.363298	-4.744047	1.565471e-04	0	1.565471e-04	7.728582e-21	2.094903e-06
Surface Area	Lymphocyte	15	rs199442	17	44820122	A	G	-8.273107	-4.199668	1.470909e-03	0	1.470909e-03	1.305121e-16	2.673072e-05
Surface Area	Lymphocyte	15	rs199536	17	44820425	T	C	-8.093787	-4.167459	1.665537e-03	0	1.665537e-03	5.783773e-16	3.080134e-05
Surface Area	Lymphocyte	15	rs199535	17	44822662	G	A	-9.649206	-4.744047	1.565471e-04	0	1.565471e-04	4.953800e-22	2.094903e-06
Surface Area	Lymphocyte	15	rs199534	17	44824213	G	T	-9.659024	-4.773066	1.387934e-04	0	1.387934e-04	4.501332e-22	1.814420e-06
Surface Area	Lymphocyte	15	rs199533	17	44828931	A	G	-9.711322	-4.744047	1.565471e-04	0	1.565471e-04	2.698142e-22	2.094903e-06
Surface Area	Lymphocyte	15	rs199531	17	44830414	C	T	-8.312462	-4.078739	2.350193e-03	0	2.350193e-03	9.373642e-17	4.528063e-05
Surface Area	Lymphocyte	15	rs9912530	17	44836302	T	C	-7.992515	-3.782798	6.774581e-03	0	6.774581e-03	1.322136e-15	1.550753e-04
Surface Area	Lymphocyte	15	rs199530	17	44836653	G	A	-8.412647	-4.238471	1.262215e-03	0	1.262215e-03	4.008616e-17	2.250468e-05
Surface Area	Lymphocyte	15	rs199529	17	44837217	C	A	-9.156593	-4.057444	2.536593e-03	0	2.536593e-03	5.356186e-20	4.961273e-05
Surface Area	Lymphocyte	15	rs199528	17	44843136	T	C	-9.718530	-4.477910	4.736534e-04	0	4.736534e-04	2.513846e-22	7.537741e-06
Surface Area	Lymphocyte	15	rs199527	17	44843667	G	A	-8.425590	-3.881336	4.825329e-03	0	4.825329e-03	3.589357e-17	1.038841e-04
Surface Area	Lymphocyte	15	rs199525	17	44847834	G	T	-9.717288	-4.395210	6.678738e-04	0	6.678738e-04	2.544698e-22	1.106655e-05
Surface Area	Lymphocyte	15	rs199524	17	44848438	G	T	-8.376731	-3.881336	4.825329e-03	0	4.825329e-03	5.441790e-17	1.038841e-04
Surface Area	Lymphocyte	15	rs199523	17	44848517	C	A	-8.096891	-3.881336	4.825329e-03	0	4.825329e-03	5.638160e-16	1.038841e-04
Surface Area	Lymphocyte	15	rs199520	17	44853872	G	A	-8.325743	-3.843073	5.513844e-03	0	5.513844e-03	8.380146e-17	1.215035e-04
Surface Area	Lymphocyte	15	rs199519	17	44853924	G	A	-8.316090	-3.867779	5.069978e-03	0	5.069978e-03	9.091276e-17	1.098311e-04
Surface Area	Lymphocyte	15	rs199518	17	44854580	A	C	-8.346659	-3.855058	5.298844e-03	0	5.298844e-03	7.022090e-17	1.157024e-04
Surface Area	Lymphocyte	15	rs199517	17	44854587	A	G	-8.326696	-3.867779	5.069978e-03	0	5.069978e-03	8.313013e-17	1.098311e-04
Surface Area	Lymphocyte	15	rs199516	17	44856485	C	T	-9.635878	-4.298946	9.894034e-04	0	9.894034e-04	5.640746e-22	1.716125e-05
Surface Area	Lymphocyte	15	rs199514	17	44856881	G	A	-9.620934	-4.276543	1.081578e-03	0	1.081578e-03	6.523592e-22	1.898181e-05
Surface Area	Lymphocyte	15	rs199513	17	44856932	A	G	-9.586153	-4.276543	1.081578e-03	0	1.081578e-03	9.143021e-22	1.898181e-05
Surface Area	Lymphocyte	15	rs199512	17	44857352	T	C	-9.633326	-4.311249	9.385976e-04	0	9.385976e-04	5.782664e-22	1.623352e-05
Surface Area	Lymphocyte	15	rs199510	17	44857929	A	C	-9.485596	-4.287408	1.036931e-03	0	1.036931e-03	2.410025e-21	1.807705e-05
Surface Area	Lymphocyte	15	rs199509	17	44858728	G	A	-9.637657	-4.287408	1.036931e-03	0	1.036931e-03	5.543906e-22	1.807705e-05
Surface Area	Lymphocyte	15	rs199507	17	44858855	A	G	-9.636769	-4.287408	1.036931e-03	0	1.036931e-03	5.592041e-22	1.807705e-05
Surface Area	Lymphocyte	15	rs199506	17	44859031	A	G	-9.612134	-4.311249	9.385976e-04	0	9.385976e-04	7.106103e-22	1.623352e-05
Surface Area	Lymphocyte	15	rs415430	17	44859144	C	T	-9.608088	-4.298946	9.894034e-04	0	9.894034e-04	7.390860e-22	1.716125e-05
Surface Area	Lymphocyte	15	rs430685	17	44859148	T	C	-9.609309	-4.298946	9.894034e-04	0	9.894034e-04	7.303735e-22	1.716125e-05
Surface Area	Lymphocyte	15	rs199505	17	44859410	A	G	-9.624017	-4.324427	8.901388e-04	0	8.901388e-04	6.330936e-22	1.529285e-05
Surface Area	Lymphocyte	15	rs70602	17	44859715	T	C	-9.630463	-4.311249	9.385976e-04	0	9.385976e-04	5.946116e-22	1.623352e-05
Surface Area	Lymphocyte	15	rs70600	17	44860021	T	C	-9.698390	-4.298946	9.894034e-04	0	9.894034e-04	3.062928e-22	1.716125e-05
Surface Area	Lymphocyte	15	rs199504	17	44861003	C	T	-9.560118	-4.379798	7.105740e-04	0	7.105740e-04	1.176227e-21	1.187896e-05
Surface Area	Lymphocyte	15	rs199503	17	44862162	A	G	-9.734480	-4.311249	9.385976e-04	0	9.385976e-04	2.149137e-22	1.623352e-05
Surface Area	Lymphocyte	15	rs199502	17	44862347	A	G	-8.931645	-4.311249	9.385976e-04	0	9.385976e-04	4.197203e-19	1.623352e-05
Surface Area	Lymphocyte	15	rs199501	17	44862613	A	G	-8.474243	-3.867779	5.069978e-03	0	5.069978e-03	2.366131e-17	1.098311e-04
Surface Area	Lymphocyte	15	rs916888	17	44863133	C	T	-9.186739	-3.546906	1.455813e-02	0	1.455813e-02	4.049295e-20	3.897836e-04
Surface Area	Lymphocyte	15	rs199500	17	44863413	T	C	-8.761359	-3.709645	8.661244e-03	0	8.661244e-03	1.929105e-18	2.075500e-04
Surface Area	Lymphocyte	15	rs2074404	17	44865439	G	T	-7.984112	-3.645735	1.067469e-02	0	1.067469e-02	1.415373e-15	2.666285e-04
Surface Area	Lymphocyte	15	rs199499	17	44865498	T	C	-9.387856	-4.199668	1.470909e-03	0	1.470909e-03	6.123388e-21	2.673072e-05
Surface Area	Lymphocyte	15	rs199498	17	44865603	C	T	-8.604998	-3.928388	4.088654e-03	0	4.088654e-03	7.631786e-18	8.551698e-05
Surface Area	Lymphocyte	16	rs4824135	22	50881518	A	G	3.965842	-3.334584	4.927498e-02	1	4.927498e-02	7.313723e-05	8.542713e-04
Surface Area	Monocyte	1	rs2459985	1	1999288	C	T	3.855080	3.234698	4.881253e-02	0	4.881253e-02	1.156919e-04	1.217714e-03
Surface Area	Monocyte	1	rs2678941	1	2001273	G	A	3.874224	3.313494	4.403879e-02	0	4.403879e-02	1.069652e-04	9.213812e-04
Surface Area	Monocyte	1	rs2803302	1	2001295	C	A	3.892641	3.255849	4.309049e-02	0	4.309049e-02	9.915868e-05	1.130540e-03
Surface Area	Monocyte	1	rs2803303	1	2001856	G	A	4.041657	3.295618	2.698085e-02	1	2.698085e-02	5.307489e-05	9.820534e-04
Surface Area	Monocyte	1	rs2803307	1	2007674	A	G	-3.860131	-3.977829	4.581894e-02	1	4.581894e-02	1.133262e-04	6.954736e-05
Surface Area	Monocyte	1	rs2490557	1	2021385	C	T	3.942672	3.009549	4.689163e-02	0	4.689163e-02	8.057893e-05	2.616361e-03
Surface Area	Monocyte	1	rs2459991	1	2021771	T	C	3.955364	3.009549	4.529910e-02	0	4.529910e-02	7.641818e-05	2.616361e-03
Surface Area	Monocyte	1	rs2249670	1	2023792	C	T	3.942711	3.015341	4.662623e-02	0	4.662623e-02	8.056569e-05	2.566904e-03
Surface Area	Monocyte	1	rs2459993	1	2023796	G	A	3.946923	3.012429	4.619274e-02	0	4.619274e-02	7.916199e-05	2.591656e-03
Surface Area	Monocyte	2	rs2788093	1	2995633	T	C	-3.962394	6.074164	3.421911e-02	1	3.421911e-02	7.420196e-05	1.246351e-09
Surface Area	Monocyte	3	rs7518793	1	9711487	C	T	3.917183	-6.769796	3.902103e-02	1	3.902103e-02	8.958961e-05	1.289642e-11
Surface Area	Monocyte	3	rs9430611	1	9714247	G	A	3.899516	-6.757424	4.097820e-02	0	4.097820e-02	9.638502e-05	1.404667e-11
Surface Area	Monocyte	4	rs115947239	1	9938522	C	T	3.999274	-4.976134	3.061837e-02	1	3.061837e-02	6.353701e-05	6.486682e-07
Surface Area	Monocyte	5	rs4075400	1	27836002	C	A	-3.973940	-4.776129	3.309511e-02	0	3.309511e-02	7.069351e-05	1.787022e-06
Surface Area	Monocyte	5	rs4075401	1	27836014	G	T	-4.066019	-4.789383	2.501389e-02	0	2.501389e-02	4.782302e-05	1.672948e-06
Surface Area	Monocyte	5	rs9438527	1	27837670	A	G	-4.215453	-4.776129	1.530245e-02	0	1.530245e-02	2.492774e-05	1.787022e-06
Surface Area	Monocyte	5	rs9438585	1	27837704	A	G	-4.138830	-4.776129	1.985242e-02	0	1.985242e-02	3.490810e-05	1.787022e-06
Surface Area	Monocyte	5	rs9438528	1	27838300	A	G	-4.330686	-4.868715	1.012138e-02	1	1.012138e-02	1.486452e-05	1.123262e-06
Surface Area	Monocyte	5	rs116834855	1	27838488	A	G	-4.139909	-4.731451	1.978179e-02	0	1.978179e-02	3.474430e-05	2.229202e-06
Surface Area	Monocyte	5	rs7527243	1	27838900	T	G	-4.329438	-4.875450	1.016711e-02	0	1.016711e-02	1.494901e-05	1.085606e-06
Surface Area	Monocyte	5	rs138179068	1	27839213	A	G	-4.016384	-4.704192	2.914114e-02	0	2.914114e-02	5.909794e-05	2.548735e-06
Surface Area	Monocyte	5	rs9438586	1	27839810	T	C	-4.190585	-4.821099	1.671126e-02	0	1.671126e-02	2.782356e-05	1.427695e-06
Surface Area	Monocyte	5	rs7553791	1	27840125	T	C	-4.301042	-4.849990	1.130486e-02	0	1.130486e-02	1.699967e-05	1.234674e-06
Surface Area	Monocyte	5	rs113571009	1	27840346	T	C	-4.178881	-4.688136	1.737828e-02	0	1.737828e-02	2.929473e-05	2.757044e-06
Surface Area	Monocyte	5	rs9438587	1	27840480	G	A	-4.116599	-4.819447	2.130369e-02	0	2.130369e-02	3.845036e-05	1.439568e-06
Surface Area	Monocyte	5	rs72884643	1	27841519	C	T	-4.276009	-4.680630	1.237561e-02	0	1.237561e-02	1.902732e-05	2.859941e-06
Surface Area	Monocyte	5	rs74063834	1	27843989	G	T	-4.209526	-5.376955	1.562829e-02	0	1.562829e-02	2.559068e-05	7.575596e-08
Surface Area	Monocyte	5	rs74063836	1	27844146	G	A	-4.191823	-5.393732	1.664062e-02	0	1.664062e-02	2.767216e-05	6.900912e-08
Surface Area	Monocyte	5	rs59180873	1	27848634	G	A	-4.175388	-5.366718	1.757701e-02	0	1.757701e-02	2.974791e-05	8.018248e-08
Surface Area	Monocyte	5	rs6598886	1	27849300	C	T	-4.202919	-5.335483	1.600659e-02	0	1.600659e-02	2.634953e-05	9.529070e-08
Surface Area	Monocyte	5	rs74606343	1	27850075	C	T	-4.207947	-4.967944	1.571874e-02	0	1.571874e-02	2.577012e-05	6.766635e-07
Surface Area	Monocyte	5	rs72884651	1	27850514	G	A	-4.197073	-4.989237	1.634083e-02	0	1.634083e-02	2.703870e-05	6.061815e-07
Surface Area	Monocyte	5	rs7512595	1	27857171	G	A	-4.053401	-4.932169	2.597280e-02	0	2.597280e-02	5.047838e-05	8.132162e-07
Surface Area	Monocyte	5	rs58447148	1	27858805	G	A	-3.855716	-4.960143	4.637545e-02	0	4.637545e-02	1.153914e-04	7.044135e-07
Surface Area	Monocyte	5	rs17361686	1	27862451	C	T	-4.026086	-4.849990	2.831328e-02	0	2.831328e-02	5.671300e-05	1.234674e-06
Surface Area	Monocyte	5	rs72884687	1	27865318	G	A	-4.012306	-4.763826	2.948858e-02	0	2.948858e-02	6.012854e-05	1.899566e-06
Surface Area	Monocyte	5	rs6657099	1	27866076	T	C	-3.926222	-4.647279	3.801666e-02	0	3.801666e-02	8.629059e-05	3.363419e-06
Surface Area	Monocyte	5	rs58281724	1	27866346	G	A	-4.032227	-4.614140	2.778831e-02	0	2.778831e-02	5.525075e-05	3.947266e-06
Surface Area	Monocyte	5	rs113576177	1	27871493	C	T	-3.870522	-4.573757	4.450693e-02	0	4.450693e-02	1.086026e-04	4.790560e-06
Surface Area	Monocyte	6	rs12129970	1	54877581	G	A	-3.845114	-3.869084	4.770945e-02	0	4.770945e-02	1.204963e-04	1.092450e-04
Surface Area	Monocyte	6	rs76501145	1	54885463	A	G	-3.885577	-3.499102	4.260036e-02	1	4.260036e-02	1.020870e-04	4.668283e-04
Surface Area	Monocyte	6	rs34191092	1	54890225	A	G	-3.861743	-3.462056	4.561559e-02	0	4.561559e-02	1.125809e-04	5.360665e-04
Surface Area	Monocyte	7	rs1774249	1	212515613	T	C	-3.996603	8.786426	3.088018e-02	1	3.088018e-02	6.425793e-05	1.543939e-18
Surface Area	Monocyte	7	rs3767861	1	212537553	A	G	-3.834841	9.003220	4.899894e-02	0	4.899894e-02	1.256454e-04	2.191928e-19
Surface Area	Monocyte	7	rs3767862	1	212537702	A	G	-3.829771	9.018904	4.971907e-02	0	4.971907e-02	1.282627e-04	1.899807e-19
Surface Area	Monocyte	7	rs3099112	1	212542410	C	T	-3.848186	9.037876	4.732327e-02	0	4.732327e-02	1.189957e-04	1.597450e-19
Surface Area	Monocyte	8	rs1257168	2	134963892	A	G	3.992167	3.027311	4.013247e-02	1	4.013247e-02	6.547216e-05	2.467403e-03
Surface Area	Monocyte	9	rs57575372	2	160425764	A	C	-3.833342	6.451451	4.920563e-02	0	4.920563e-02	1.264139e-04	1.107842e-10
Surface Area	Monocyte	9	rs55946200	2	160426844	T	C	-3.835224	6.451451	4.895098e-02	0	4.895098e-02	1.254500e-04	1.107842e-10
Surface Area	Monocyte	9	rs56253427	2	160426939	A	G	-3.846125	6.428709	4.758239e-02	0	4.758239e-02	1.200005e-04	1.286924e-10
Surface Area	Monocyte	9	rs58614783	2	160433142	C	T	-4.768160	5.144567	1.556324e-03	0	1.556324e-03	1.859163e-06	2.681386e-07
Surface Area	Monocyte	9	rs56317534	2	160439807	A	G	-4.719336	5.221032	1.953764e-03	0	1.953764e-03	2.366161e-06	1.779290e-07
Surface Area	Monocyte	9	rs72960256	2	160440775	C	A	-4.841368	5.122399	1.095732e-03	0	1.095732e-03	1.289483e-06	3.016729e-07
Surface Area	Monocyte	9	rs4665089	2	160450020	T	C	-4.867335	5.133098	9.701433e-04	0	9.701433e-04	1.131133e-06	2.850114e-07
Surface Area	Monocyte	9	rs66499418	2	160454876	A	G	-4.877185	5.144567	9.243648e-04	0	9.243648e-04	1.076103e-06	2.681386e-07
Surface Area	Monocyte	9	rs113542967	2	160456355	T	G	-4.894823	5.250689	8.450979e-04	0	8.450979e-04	9.839438e-07	1.515309e-07
Surface Area	Monocyte	9	rs4664290	2	160462582	T	C	-4.829455	5.255426	1.164005e-03	0	1.164005e-03	1.369075e-06	1.476819e-07
Surface Area	Monocyte	9	rs747707	2	160465514	T	C	-3.847569	6.461826	4.740091e-02	0	4.740091e-02	1.192958e-04	1.034468e-10
Surface Area	Monocyte	9	rs6731277	2	160467117	C	T	-3.844982	6.463185	4.772612e-02	0	4.772612e-02	1.205615e-04	1.025219e-10
Surface Area	Monocyte	9	rs60211686	2	160468726	C	T	-3.842001	6.463185	4.810056e-02	0	4.810056e-02	1.220353e-04	1.025219e-10
Surface Area	Monocyte	9	rs56164018	2	160474599	G	A	-4.831817	5.348097	1.150478e-03	0	1.150478e-03	1.352924e-06	8.888376e-08
Surface Area	Monocyte	9	rs66537229	2	160480606	A	G	-3.829097	6.599733	4.981583e-02	0	4.981583e-02	1.286141e-04	4.118976e-11
Surface Area	Monocyte	9	rs4665094	2	160483473	A	G	-4.816655	5.406044	1.237186e-03	0	1.237186e-03	1.459849e-06	6.443202e-08
Surface Area	Monocyte	9	rs67961847	2	160501761	T	C	-3.874074	6.588112	4.405766e-02	0	4.405766e-02	1.070307e-04	4.454534e-11
Surface Area	Monocyte	9	rs12467561	2	160502927	G	A	-4.884105	5.371750	8.921548e-04	0	8.921548e-04	1.038996e-06	7.797596e-08
Surface Area	Monocyte	9	rs2162496	2	160510290	C	T	-4.917035	5.296474	7.615881e-04	0	7.615881e-04	8.786472e-07	1.180600e-07
Surface Area	Monocyte	9	rs56186214	2	160515266	A	G	-4.857539	5.478801	1.015582e-03	0	1.015582e-03	1.188537e-06	4.282170e-08
Surface Area	Monocyte	9	rs72959469	2	160519488	G	A	-4.918469	5.450456	7.561855e-04	1	7.561855e-04	8.722368e-07	5.024085e-08
Surface Area	Monocyte	9	rs2114621	2	160525848	A	G	-4.833499	5.478801	1.140844e-03	0	1.140844e-03	1.341538e-06	4.282170e-08
Surface Area	Monocyte	9	rs2114622	2	160525967	T	C	-4.907514	5.339573	7.974263e-04	0	7.974263e-04	9.223796e-07	9.316562e-08
Surface Area	Monocyte	9	rs72959491	2	160530655	A	G	-4.847028	5.478801	1.064243e-03	0	1.064243e-03	1.253245e-06	4.282170e-08
Surface Area	Monocyte	9	rs17813538	2	160575226	G	A	-4.704351	5.762658	2.087748e-03	0	2.087748e-03	2.546748e-06	8.279967e-09
Surface Area	Monocyte	9	rs4665109	2	160582020	T	C	-4.888938	5.815096	8.696360e-04	0	8.696360e-04	1.013817e-06	6.059900e-09
Surface Area	Monocyte	9	rs11555185	2	160604452	T	C	-4.758035	5.478801	1.627225e-03	0	1.627225e-03	1.954863e-06	4.282170e-08
Surface Area	Monocyte	9	rs17228775	2	160618386	G	A	-4.719077	5.489584	1.955986e-03	0	1.955986e-03	2.369175e-06	4.028820e-08
Surface Area	Monocyte	9	rs17815040	2	160626980	A	G	-4.538734	5.742277	4.381235e-03	0	4.381235e-03	5.659297e-06	9.341182e-09
Surface Area	Monocyte	9	rs2303552	2	160637267	A	C	-4.632261	5.748752	2.908073e-03	0	2.908073e-03	3.616931e-06	8.990475e-09
Surface Area	Monocyte	9	rs13307	2	160659996	A	G	-3.938106	6.810002	3.669288e-02	0	3.669288e-02	8.212725e-05	9.759748e-12
Surface Area	Monocyte	9	rs12478470	2	160662329	C	T	-4.653518	5.632637	2.636322e-03	0	2.636322e-03	3.263195e-06	1.774748e-08
Surface Area	Monocyte	9	rs12463589	2	160663435	C	T	-3.853181	6.771435	4.669476e-02	0	4.669476e-02	1.165933e-04	1.275110e-11
Surface Area	Monocyte	9	rs7602234	2	160670229	G	A	-3.862966	6.734701	4.546126e-02	0	4.546126e-02	1.120185e-04	1.642678e-11
Surface Area	Monocyte	9	rs2059696	2	160673526	G	A	-4.408990	5.459322	7.470991e-03	0	7.470991e-03	1.038540e-05	4.779570e-08
Surface Area	Monocyte	10	rs4234470	3	141601297	T	C	4.902889	5.399763	8.148122e-04	0	8.148122e-04	9.443727e-07	6.672900e-08
Surface Area	Monocyte	10	rs9810697	3	141636530	A	G	5.462155	5.838037	4.637024e-05	0	4.637024e-05	4.703903e-08	5.281933e-09
Surface Area	Monocyte	10	rs6762767	3	141637526	T	C	5.476253	5.826099	4.304439e-05	0	4.304439e-05	4.344259e-08	5.673794e-09
Surface Area	Monocyte	10	rs4683410	3	141638952	T	G	5.466752	5.851087	4.528652e-05	0	4.528652e-05	4.583558e-08	4.883695e-09
Surface Area	Monocyte	10	rs6769618	3	141641538	A	G	5.474622	5.838037	4.342962e-05	0	4.342962e-05	4.384467e-08	5.281933e-09
Surface Area	Monocyte	10	rs4683648	3	141643694	T	C	5.367718	5.838037	7.622269e-05	0	7.622269e-05	7.973904e-08	5.281933e-09
Surface Area	Monocyte	10	rs12695746	3	141647359	T	G	5.530427	5.851087	3.199379e-05	0	3.199379e-05	3.194515e-08	4.883695e-09
Surface Area	Monocyte	10	rs2902146	3	141648608	T	C	5.493773	5.907658	3.899707e-05	0	3.899707e-05	3.934370e-08	3.470048e-09
Surface Area	Monocyte	10	rs9856495	3	141650229	A	G	5.313471	5.947890	1.018091e-04	0	1.018091e-04	1.075564e-07	2.716207e-09
Surface Area	Monocyte	10	rs1976634	3	141650645	T	C	5.667358	5.934794	1.515524e-05	0	1.515524e-05	1.450164e-08	2.942148e-09
Surface Area	Monocyte	10	rs1976633	3	141650739	A	G	5.655970	5.971844	1.608705e-05	0	1.608705e-05	1.549685e-08	2.345868e-09
Surface Area	Monocyte	10	rs9861009	3	141654685	T	C	4.233403	3.526762	1.441616e-02	0	1.441616e-02	2.301812e-05	4.206744e-04
Surface Area	Monocyte	10	rs6440052	3	141659241	C	T	4.252745	3.533641	1.345733e-02	0	1.345733e-02	2.111657e-05	4.098771e-04
Surface Area	Monocyte	10	rs6765439	3	141660166	A	C	4.266258	3.479850	1.279119e-02	0	1.279119e-02	1.987792e-05	5.016944e-04
Surface Area	Monocyte	10	rs12636926	3	141660742	T	C	4.314401	3.462056	1.099112e-02	0	1.099112e-02	1.600364e-05	5.360665e-04
Surface Area	Monocyte	10	rs1045279	3	141663683	C	T	6.333898	6.000890	2.919551e-07	0	2.919551e-07	2.390431e-10	1.962386e-09
Surface Area	Monocyte	10	rs9942	3	141663752	A	G	6.418198	5.971844	1.980792e-07	0	1.980792e-07	1.378967e-10	2.345868e-09
Surface Area	Monocyte	10	rs9815587	3	141674548	C	A	6.677803	6.037846	1.359982e-07	0	1.359982e-07	2.425512e-11	1.561851e-09
Surface Area	Monocyte	10	rs13081914	3	141674923	C	T	6.593655	6.032638	1.401191e-07	0	1.401191e-07	4.291286e-11	1.613041e-09
Surface Area	Monocyte	10	rs34773643	3	141685947	T	C	6.716416	6.088824	1.247836e-07	1	1.247836e-07	1.862490e-11	1.137428e-09
Surface Area	Monocyte	10	rs2861421	3	141690440	T	C	6.879633	6.074164	1.247836e-07	0	1.247836e-07	6.000687e-12	1.246351e-09
Surface Area	Monocyte	10	rs3804771	3	141691407	A	G	4.815296	4.213997	1.244945e-03	0	1.244945e-03	1.469820e-06	2.508906e-05
Surface Area	Monocyte	10	rs2901949	3	141691494	A	G	4.689491	5.036332	2.244170e-03	0	2.244170e-03	2.738854e-06	4.745374e-07
Surface Area	Monocyte	10	rs4315665	3	141694139	T	C	6.925145	6.074164	1.247836e-07	0	1.247836e-07	4.355283e-12	1.246351e-09
Surface Area	Monocyte	10	rs2862121	3	141695383	G	A	4.418385	4.330365	7.181660e-03	0	7.181660e-03	9.944126e-06	1.488624e-05
Surface Area	Monocyte	10	rs34092379	3	141699459	G	A	6.963061	5.971844	1.980792e-07	0	1.980792e-07	3.329583e-12	2.345868e-09
Surface Area	Monocyte	10	rs11569216	3	141701527	G	A	6.929138	6.081295	1.247836e-07	0	1.247836e-07	4.234113e-12	1.192159e-09
Surface Area	Monocyte	10	rs34486172	3	141703322	T	C	7.031854	6.067392	1.247836e-07	0	1.247836e-07	2.038071e-12	1.300039e-09
Surface Area	Monocyte	10	rs12495978	3	141707113	G	T	6.931641	6.043261	1.322073e-07	0	1.322073e-07	4.159863e-12	1.510296e-09
Surface Area	Monocyte	10	rs3811708	3	141708171	T	G	7.107961	6.060944	1.247836e-07	0	1.247836e-07	1.177701e-12	1.353253e-09
Surface Area	Monocyte	10	rs62283132	3	141709036	T	C	7.132089	6.048903	1.282550e-07	0	1.282550e-07	9.885714e-13	1.458358e-09
Surface Area	Monocyte	10	rs2271386	3	141712708	A	G	7.331462	5.920561	2.636032e-07	0	2.636032e-07	2.276552e-13	3.208444e-09
Surface Area	Monocyte	10	rs3817176	3	141712780	T	C	7.345074	5.953499	2.194643e-07	0	2.194643e-07	2.056455e-13	2.624700e-09
Surface Area	Monocyte	10	rs11569198	3	141714368	G	A	7.308988	5.929885	2.505885e-07	0	2.505885e-07	2.691624e-13	3.031470e-09
Surface Area	Monocyte	10	rs2063454	3	141715371	C	T	7.295511	5.927494	2.537327e-07	0	2.537327e-07	2.975269e-13	3.075918e-09
Surface Area	Monocyte	10	rs2063453	3	141715543	C	T	7.313918	5.929885	2.505885e-07	0	2.505885e-07	2.594629e-13	3.031470e-09
Surface Area	Monocyte	10	rs1511299	3	141716072	C	T	4.719855	3.221521	2.278035e-02	0	2.278035e-02	2.360133e-06	1.275123e-03
Surface Area	Monocyte	10	rs34514405	3	141717441	G	A	7.299660	5.922834	2.598943e-07	0	2.598943e-07	2.884948e-13	3.164402e-09
Surface Area	Monocyte	10	rs34186890	3	141720712	G	A	4.739046	3.191284	2.494047e-02	0	2.494047e-02	2.147265e-06	1.416418e-03
Surface Area	Monocyte	10	rs35597264	3	141720853	T	C	7.078156	5.890310	3.128456e-07	0	3.128456e-07	1.460847e-12	3.854726e-09
Surface Area	Monocyte	10	rs2861422	3	141724644	T	C	4.717145	3.144473	2.845361e-02	0	2.845361e-02	2.391774e-06	1.663863e-03
Surface Area	Monocyte	10	rs34579489	3	141725731	A	G	6.741534	5.572867	1.797934e-06	0	1.797934e-06	1.567232e-11	2.505815e-08
Surface Area	Monocyte	10	rs56129773	3	141725823	A	G	6.841762	5.795376	5.334648e-07	0	5.334648e-07	7.822495e-12	6.816845e-09
Surface Area	Monocyte	10	rs6440057	3	141728308	C	T	4.793408	3.149275	2.804726e-02	0	2.804726e-02	1.639716e-06	1.636759e-03
Surface Area	Monocyte	10	rs4683658	3	141730998	G	T	4.991898	3.228024	2.234786e-02	0	2.234786e-02	5.978875e-07	1.246486e-03
Surface Area	Monocyte	10	rs13069749	3	141737890	C	T	6.784398	5.838037	4.200067e-07	0	4.200067e-07	1.165713e-11	5.281933e-09
Surface Area	Monocyte	10	rs907293	3	141739569	C	T	6.813393	5.815096	4.769283e-07	0	4.769283e-07	9.532311e-12	6.059900e-09
Surface Area	Monocyte	10	rs72990266	3	141741960	G	A	4.804744	3.271006	1.976490e-02	0	1.976490e-02	1.549497e-06	1.071656e-03
Surface Area	Monocyte	10	rs6806443	3	141742185	T	C	6.585721	5.778074	5.864665e-07	0	5.864665e-07	4.526830e-11	7.556052e-09
Surface Area	Monocyte	10	rs2862122	3	141742352	C	T	6.820177	5.778074	5.864665e-07	0	5.864665e-07	9.092810e-12	7.556052e-09
Surface Area	Monocyte	10	rs7619506	3	141743395	A	G	6.845076	5.778074	5.864665e-07	0	5.864665e-07	7.643523e-12	7.556052e-09
Surface Area	Monocyte	10	rs7644155	3	141743677	C	T	4.588265	3.135126	2.924296e-02	0	2.924296e-02	4.469461e-06	1.717804e-03
Surface Area	Monocyte	10	rs7644383	3	141743951	C	T	4.638728	3.174720	2.611642e-02	0	2.611642e-02	3.505604e-06	1.499814e-03
Surface Area	Monocyte	10	rs6803884	3	141744942	G	A	6.783604	5.778074	5.864665e-07	0	5.864665e-07	1.172142e-11	7.556052e-09
Surface Area	Monocyte	10	rs4683417	3	141745790	G	T	6.825794	5.786461	5.607941e-07	0	5.607941e-07	8.744003e-12	7.188497e-09
Surface Area	Monocyte	10	rs963396	3	141750539	G	A	6.807717	5.795376	5.334648e-07	0	5.334648e-07	9.915948e-12	6.816845e-09
Surface Area	Monocyte	10	rs1397764	3	141750810	A	G	4.648225	3.197052	2.452977e-02	0	2.452977e-02	3.348037e-06	1.388398e-03
Surface Area	Monocyte	10	rs1820941	3	141751785	T	C	6.561294	5.859545	3.726613e-07	0	3.726613e-07	5.334267e-11	4.641381e-09
Surface Area	Monocyte	10	rs6764833	3	141753298	C	T	5.855453	4.581974	1.684826e-04	0	1.684826e-04	4.757123e-09	4.606077e-06
Surface Area	Monocyte	10	rs6795301	3	141754558	A	G	5.862225	4.577818	1.710791e-04	0	1.710791e-04	4.567044e-09	4.698511e-06
Surface Area	Monocyte	10	rs6795500	3	141754719	A	G	5.860506	4.581974	1.684826e-04	0	1.684826e-04	4.614591e-09	4.606077e-06
Surface Area	Monocyte	10	rs6440058	3	141755343	A	G	5.099097	4.569786	3.069145e-04	0	3.069145e-04	3.412773e-07	4.882235e-06
Surface Area	Monocyte	10	rs6440059	3	141755344	C	T	5.239347	4.554726	1.867511e-04	0	1.867511e-04	1.611457e-07	5.245390e-06
Surface Area	Monocyte	10	rs1543064	3	141756541	C	T	5.864874	4.573757	1.736145e-04	0	1.736145e-04	4.494737e-09	4.790560e-06
Surface Area	Monocyte	10	rs6778085	3	141756869	C	T	5.864243	4.469829	2.579899e-04	0	2.579899e-04	4.511866e-09	7.828229e-06
Surface Area	Monocyte	10	rs9863685	3	141757097	A	G	5.864523	4.565901	1.785132e-04	0	1.785132e-04	4.504253e-09	4.973546e-06
Surface Area	Monocyte	10	rs7630837	3	141759346	C	T	5.727745	4.586228	1.658220e-04	0	1.658220e-04	1.017742e-08	4.513248e-06
Surface Area	Monocyte	10	rs7633321	3	141759522	G	T	5.840495	4.586228	1.658220e-04	0	1.658220e-04	5.204603e-09	4.513248e-06
Surface Area	Monocyte	10	rs9880805	3	141760831	A	G	5.864874	4.577818	1.710791e-04	0	1.710791e-04	4.494737e-09	4.698511e-06
Surface Area	Monocyte	10	rs7638352	3	141763144	T	C	6.016622	4.565901	1.785132e-04	0	1.785132e-04	1.780947e-09	4.973546e-06
Surface Area	Monocyte	10	rs9289641	3	141763540	A	G	5.861811	4.562098	1.811759e-04	0	1.811759e-04	4.578457e-09	5.064503e-06
Surface Area	Monocyte	10	rs9865777	3	141766090	T	C	5.849459	4.544206	1.946929e-04	0	1.946929e-04	4.931745e-09	5.514275e-06
Surface Area	Monocyte	10	rs2862123	3	141768428	C	T	5.810695	4.562098	1.811759e-04	0	1.811759e-04	6.221399e-09	5.064503e-06
Surface Area	Monocyte	10	rs2862124	3	141770001	C	T	5.806302	4.581974	1.684826e-04	0	1.684826e-04	6.386788e-09	4.606077e-06
Surface Area	Monocyte	10	rs2862125	3	141770576	G	T	5.797896	4.300744	4.992467e-04	0	4.992467e-04	6.715213e-09	1.702256e-05
Surface Area	Monocyte	10	rs2862126	3	141770834	T	G	3.995572	3.571492	3.098118e-02	0	3.098118e-02	6.453821e-05	3.549538e-04
Surface Area	Monocyte	10	rs1704990	3	141775278	T	C	3.940047	3.522287	3.647637e-02	0	3.647637e-02	8.146571e-05	4.278408e-04
Surface Area	Monocyte	10	rs347688	3	141781127	C	T	3.892738	3.526762	4.172703e-02	0	4.172703e-02	9.911926e-05	4.206744e-04
Surface Area	Monocyte	10	rs347690	3	141781988	C	T	3.908534	3.531325	3.998021e-02	0	3.998021e-02	9.285788e-05	4.134827e-04
Surface Area	Monocyte	10	rs1705619	3	141786073	C	T	3.905841	3.540731	4.027842e-02	0	4.027842e-02	9.389810e-05	3.990206e-04
Surface Area	Monocyte	10	rs347678	3	141788904	C	T	5.083337	2.952814	4.793879e-02	0	4.793879e-02	3.708618e-07	3.148915e-03
Surface Area	Monocyte	10	rs1705627	3	141797852	C	T	3.943461	3.558172	3.609527e-02	0	3.609527e-02	8.031415e-05	3.734453e-04
Surface Area	Monocyte	10	rs1705628	3	141797854	A	C	3.908055	3.563407	4.003331e-02	0	4.003331e-02	9.304225e-05	3.660720e-04
Surface Area	Monocyte	10	rs1704985	3	141799993	G	A	4.718689	3.046322	3.739842e-02	0	3.739842e-02	2.373695e-06	2.316598e-03
Surface Area	Monocyte	10	rs1705607	3	141800293	C	T	4.708855	3.063261	3.571499e-02	0	3.571499e-02	2.491119e-06	2.189392e-03
Surface Area	Monocyte	10	rs347681	3	141804355	C	T	3.832382	3.499102	4.934379e-02	0	4.934379e-02	1.269087e-04	4.668283e-04
Surface Area	Monocyte	10	rs347683	3	141806532	T	C	3.890593	3.479850	4.196369e-02	0	4.196369e-02	9.999942e-05	5.016944e-04
Surface Area	Monocyte	10	rs347685	3	141807137	C	A	4.755388	2.998321	4.260330e-02	0	4.260330e-02	1.980657e-06	2.714713e-03
Surface Area	Monocyte	10	rs347686	3	141807982	C	A	4.699708	3.043059	3.772181e-02	0	3.772181e-02	2.605335e-06	2.341868e-03
Surface Area	Monocyte	10	rs1705614	3	141811257	C	T	4.657890	3.059786	3.606095e-02	0	3.606095e-02	3.194666e-06	2.214951e-03
Surface Area	Monocyte	10	rs9877817	3	141812759	G	A	4.718689	3.027311	3.927830e-02	0	3.927830e-02	2.373695e-06	2.467403e-03
Surface Area	Monocyte	10	rs7640665	3	141813172	G	A	4.656073	3.001085	4.227703e-02	0	4.227703e-02	3.222978e-06	2.690194e-03
Surface Area	Monocyte	10	rs1397763	3	141817436	G	A	3.844822	3.462056	4.774612e-02	0	4.774612e-02	1.206398e-04	5.360665e-04
Surface Area	Monocyte	10	rs4683666	3	141818567	C	A	3.894156	3.479850	4.157042e-02	0	4.157042e-02	9.854110e-05	5.016944e-04
Surface Area	Monocyte	10	rs4683668	3	141819925	C	T	3.838305	3.462056	4.856449e-02	0	4.856449e-02	1.238865e-04	5.360665e-04
Surface Area	Monocyte	10	rs7426584	3	141822621	C	T	3.851677	3.462056	4.688402e-02	0	4.688402e-02	1.173116e-04	5.360665e-04
Surface Area	Monocyte	10	rs9857917	3	141824845	T	C	4.691517	3.046322	3.739842e-02	0	3.739842e-02	2.711870e-06	2.316598e-03
Surface Area	Monocyte	10	rs6773343	3	141825598	C	T	4.649328	3.006698	4.161361e-02	0	4.161361e-02	3.330182e-06	2.641018e-03
Surface Area	Monocyte	10	rs6766782	3	141853926	C	T	4.043924	3.479850	2.678647e-02	0	2.678647e-02	5.256403e-05	5.016944e-04
Surface Area	Monocyte	10	rs6773377	3	141855761	C	T	3.897083	3.430037	4.124710e-02	0	4.124710e-02	9.735810e-05	6.034999e-04
Surface Area	Monocyte	10	rs6784390	3	141859302	C	T	3.841085	3.430037	4.821558e-02	0	4.821558e-02	1.224917e-04	6.034999e-04
Surface Area	Monocyte	11	rs2301718	4	106009763	A	G	4.639518	-3.830406	3.063466e-03	1	3.063466e-03	3.492236e-06	1.279320e-04
Surface Area	Monocyte	11	rs12509636	4	106010433	T	C	4.326963	-4.300744	1.025778e-02	0	1.025778e-02	1.511793e-05	1.702256e-05
Surface Area	Monocyte	11	rs62331120	4	106017299	A	G	4.147606	-4.176987	1.927754e-02	0	1.927754e-02	3.359692e-05	2.953953e-05
Surface Area	Monocyte	11	rs72617743	4	106025439	T	G	3.981861	-4.454644	3.232220e-02	0	3.232220e-02	6.837767e-05	8.403269e-06
Surface Area	Monocyte	11	rs17501550	4	106027829	T	C	4.075756	-4.232302	2.428712e-02	0	2.428712e-02	4.586513e-05	2.313117e-05
Surface Area	Monocyte	11	rs17429675	4	106028073	A	G	4.205659	-4.145871	1.584978e-02	0	1.584978e-02	2.603229e-05	3.385246e-05
Surface Area	Monocyte	11	rs17429682	4	106028823	A	G	4.161426	-4.122621	1.837005e-02	0	1.837005e-02	3.162662e-05	3.745858e-05
Surface Area	Monocyte	11	rs62331124	4	106034930	C	A	3.963164	-4.145871	3.414424e-02	0	3.414424e-02	7.396294e-05	3.385246e-05
Surface Area	Monocyte	11	rs17429745	4	106038169	T	G	3.981676	-4.167583	3.234027e-02	0	3.234027e-02	6.843094e-05	3.078459e-05
Surface Area	Monocyte	12	rs1575676	6	108861264	T	C	-5.023618	-3.208993	2.367747e-02	0	2.367747e-02	5.070693e-07	1.332007e-03
Surface Area	Monocyte	12	rs9384679	6	108864419	T	C	-5.035646	-3.322941	1.693747e-02	1	1.693747e-02	4.762402e-07	8.907379e-04
Surface Area	Monocyte	12	rs6911407	6	108867031	A	C	-4.977304	-3.322941	1.693747e-02	0	1.693747e-02	6.447603e-07	8.907379e-04
Surface Area	Monocyte	12	rs768023	6	108876002	G	A	-5.092999	-3.215180	2.323480e-02	0	2.323480e-02	3.524429e-07	1.303628e-03
Surface Area	Monocyte	12	rs2764265	6	108894438	C	T	-5.042522	-3.255849	2.067915e-02	0	2.067915e-02	4.594370e-07	1.130540e-03
Surface Area	Monocyte	12	rs2490272	6	108895386	C	T	-5.207711	-3.271006	1.976490e-02	0	1.976490e-02	1.911843e-07	1.071656e-03
Surface Area	Monocyte	12	rs2802288	6	108896215	A	G	-5.183927	-3.263313	2.022939e-02	0	2.022939e-02	2.172614e-07	1.101179e-03
Surface Area	Monocyte	12	rs2802290	6	108905680	G	A	-5.217778	-3.263313	2.022939e-02	0	2.022939e-02	1.810819e-07	1.101179e-03
Surface Area	Monocyte	12	rs2802292	6	108908518	G	T	-5.236828	-3.241553	2.153802e-02	0	2.153802e-02	1.633596e-07	1.188803e-03
Surface Area	Monocyte	12	rs2802295	6	108926496	A	G	-5.272856	-3.174720	2.611642e-02	0	2.611642e-02	1.343171e-07	1.499814e-03
Surface Area	Monocyte	12	rs2764261	6	108927842	A	G	-5.189084	-3.215180	2.323480e-02	0	2.323480e-02	2.113306e-07	1.303628e-03
Surface Area	Monocyte	13	rs9398803	6	126683594	G	A	4.920728	-3.185643	2.534153e-02	0	2.534153e-02	8.622269e-07	1.444325e-03
Surface Area	Monocyte	13	rs1490384	6	126851160	T	C	5.668438	-3.271006	1.976490e-02	0	1.976490e-02	1.441054e-08	1.071656e-03
Surface Area	Monocyte	13	rs6925689	6	126865884	C	T	5.194688	-3.070349	3.500823e-02	0	3.500823e-02	2.050635e-07	2.138091e-03
Surface Area	Monocyte	13	rs1155939	6	126866133	A	C	5.295085	-3.263313	2.022939e-02	0	2.022939e-02	1.189611e-07	1.101179e-03
Surface Area	Monocyte	13	rs1155938	6	126866472	A	C	5.323233	-3.191284	2.494047e-02	0	2.494047e-02	1.019390e-07	1.416418e-03
Surface Area	Monocyte	13	rs9375447	6	126874091	G	A	5.198622	-3.287141	1.878765e-02	0	1.878765e-02	2.007714e-07	1.012100e-03
Surface Area	Monocyte	13	rs1490385	6	126875521	T	C	5.104103	-3.255849	2.067915e-02	0	2.067915e-02	3.323674e-07	1.130540e-03
Surface Area	Monocyte	13	rs9401888	6	126877523	G	A	5.188504	-3.202953	2.410894e-02	0	2.410894e-02	2.119899e-07	1.360262e-03
Surface Area	Monocyte	13	rs9401890	6	126881295	G	A	5.258717	-3.221521	2.278035e-02	0	2.278035e-02	1.450638e-07	1.275123e-03
Surface Area	Monocyte	13	rs6931369	6	126883006	T	C	5.071796	-3.248599	2.111509e-02	0	2.111509e-02	3.940795e-07	1.159747e-03
Surface Area	Monocyte	13	rs9401891	6	126894135	T	G	5.110481	-3.228024	2.234786e-02	0	2.234786e-02	3.213393e-07	1.246486e-03
Surface Area	Monocyte	13	rs9401892	6	126895368	A	G	5.195288	-3.169427	2.649107e-02	0	2.649107e-02	2.044034e-07	1.527400e-03
Surface Area	Monocyte	13	rs4621655	6	126896107	A	G	5.194090	-3.174720	2.611642e-02	0	2.611642e-02	2.057235e-07	1.499814e-03
Surface Area	Monocyte	13	rs4621657	6	126896227	A	G	5.193941	-3.180124	2.573337e-02	0	2.573337e-02	2.058885e-07	1.472123e-03
Surface Area	Monocyte	13	rs1844593	6	126897827	A	G	5.183082	-3.174720	2.611642e-02	0	2.611642e-02	2.182493e-07	1.499814e-03
Surface Area	Monocyte	13	rs3861455	6	126897969	C	A	5.138516	-3.215180	2.323480e-02	0	2.323480e-02	2.769170e-07	1.303628e-03
Surface Area	Monocyte	13	rs9372841	6	126898541	G	A	5.144251	-3.169427	2.649107e-02	0	2.649107e-02	2.685901e-07	1.527400e-03
Surface Area	Monocyte	13	rs3861456	6	126898660	G	A	5.143795	-3.169427	2.649107e-02	0	2.649107e-02	2.692435e-07	1.527400e-03
Surface Area	Monocyte	13	rs3861457	6	126902245	C	T	5.197707	-3.159155	2.721656e-02	0	2.721656e-02	2.017622e-07	1.582272e-03
Surface Area	Monocyte	13	rs9388501	6	126903011	C	T	5.197859	-3.154168	2.763271e-02	0	2.763271e-02	2.015971e-07	1.609563e-03
Surface Area	Monocyte	13	rs9401893	6	126907644	G	A	5.188215	-3.130575	2.962656e-02	0	2.962656e-02	2.123195e-07	1.744646e-03
Surface Area	Monocyte	13	rs9388502	6	126909389	A	G	5.143453	-3.164240	2.685767e-02	0	2.685767e-02	2.697336e-07	1.554886e-03
Surface Area	Monocyte	13	rs3861458	6	126912162	A	G	5.122801	-3.149275	2.804726e-02	0	2.804726e-02	3.010299e-07	1.636759e-03
Surface Area	Monocyte	13	rs9388503	6	126919970	G	A	4.860446	-3.077630	3.428072e-02	0	3.428072e-02	1.171219e-06	2.086538e-03
Surface Area	Monocyte	13	rs9372842	6	126920481	C	T	5.162217	-3.092820	3.279041e-02	0	3.279041e-02	2.440421e-07	1.982643e-03
Surface Area	Monocyte	13	rs1826189	6	126922214	T	C	5.074537	-3.108935	3.144398e-02	0	3.144398e-02	3.884411e-07	1.877628e-03
Surface Area	Monocyte	13	rs9482757	6	126923877	C	A	5.137301	-3.126102	3.000313e-02	0	3.000313e-02	2.787118e-07	1.771403e-03
Surface Area	Monocyte	13	rs12208811	6	126926898	G	T	5.071252	-3.159155	2.721656e-02	0	2.721656e-02	3.952068e-07	1.582272e-03
Surface Area	Monocyte	13	rs7743860	6	126927717	G	T	5.071407	-3.104813	3.178894e-02	0	3.178894e-02	3.948847e-07	1.903992e-03
Surface Area	Monocyte	13	rs4584000	6	126931822	C	T	5.145052	-3.063261	3.571499e-02	0	3.571499e-02	2.674464e-07	2.189392e-03
Surface Area	Monocyte	13	rs6914367	6	126933359	T	C	5.214583	-3.126102	3.000313e-02	0	3.000313e-02	1.842307e-07	1.771403e-03
Surface Area	Monocyte	13	rs7738836	6	126936235	G	A	5.183645	-3.139757	2.885207e-02	0	2.885207e-02	2.175907e-07	1.690878e-03
Surface Area	Monocyte	13	rs4339479	6	126936953	A	G	5.144708	-3.126102	3.000313e-02	0	3.000313e-02	2.679366e-07	1.771403e-03
Surface Area	Monocyte	13	rs4629707	6	126937890	C	T	5.110100	-3.088940	3.314774e-02	0	3.314774e-02	3.219884e-07	2.008719e-03
Surface Area	Monocyte	13	rs4243491	6	126938536	C	T	5.077879	-3.121704	3.037292e-02	0	3.037292e-02	3.816710e-07	1.798078e-03
Surface Area	Monocyte	13	rs9401897	6	126940641	G	A	5.103919	-3.121704	3.037292e-02	0	3.037292e-02	3.326916e-07	1.798078e-03
Surface Area	Monocyte	13	rs9491653	6	126943630	G	A	5.126504	-3.073964	3.464714e-02	0	3.464714e-02	2.951714e-07	2.112346e-03
Surface Area	Monocyte	13	rs13207431	6	126943898	T	C	4.848968	-3.126102	3.000313e-02	0	3.000313e-02	1.241055e-06	1.771403e-03
Surface Area	Monocyte	13	rs1340952	6	126951510	T	C	5.299696	-3.108935	3.144398e-02	0	3.144398e-02	1.159959e-07	1.877628e-03
Surface Area	Monocyte	13	rs1340953	6	126951748	G	A	5.233806	-3.113123	3.109312e-02	0	3.109312e-02	1.660548e-07	1.851189e-03
Surface Area	Monocyte	13	rs1417572	6	126958727	C	T	5.279548	-3.113123	3.109312e-02	0	3.109312e-02	1.295027e-07	1.851189e-03
Surface Area	Monocyte	13	rs9375449	6	126963807	C	T	5.170048	-3.149275	2.804726e-02	0	2.804726e-02	2.340333e-07	1.636759e-03
Surface Area	Monocyte	13	rs1538956	6	126964026	T	G	5.172689	-3.149275	2.804726e-02	0	2.804726e-02	2.307484e-07	1.636759e-03
Surface Area	Monocyte	13	rs4626447	6	126964675	A	G	5.158730	-3.139757	2.885207e-02	0	2.885207e-02	2.486311e-07	1.690878e-03
Surface Area	Monocyte	13	rs4549631	6	126966308	C	T	5.204053	-3.063261	3.571499e-02	0	3.571499e-02	1.949882e-07	2.189392e-03
Surface Area	Monocyte	13	rs9388507	6	126970895	A	C	5.134787	-3.135126	2.924296e-02	0	2.924296e-02	2.824632e-07	1.717804e-03
Surface Area	Monocyte	13	rs3905044	6	126972883	G	A	5.133705	-3.135126	2.924296e-02	0	2.924296e-02	2.840936e-07	1.717804e-03
Surface Area	Monocyte	13	rs6911485	6	126975115	G	A	5.125365	-3.117378	3.073617e-02	0	3.073617e-02	2.969620e-07	1.824673e-03
Surface Area	Monocyte	13	rs4895813	6	126975786	T	G	5.134462	-3.130575	2.962656e-02	0	2.962656e-02	2.829523e-07	1.744646e-03
Surface Area	Monocyte	13	rs6913430	6	126976616	G	T	5.185061	-3.063261	3.571499e-02	0	3.571499e-02	2.159440e-07	2.189392e-03
Surface Area	Monocyte	13	rs9375450	6	126985351	A	G	5.139738	-3.139757	2.885207e-02	0	2.885207e-02	2.751218e-07	1.690878e-03
Surface Area	Monocyte	13	rs9388509	6	126989977	A	G	5.160216	-3.088940	3.314774e-02	0	3.314774e-02	2.466647e-07	2.008719e-03
Surface Area	Monocyte	13	rs6918725	6	126990392	T	G	-4.981238	3.049625	3.707076e-02	0	3.707076e-02	6.317883e-07	2.291273e-03
Surface Area	Monocyte	13	rs8180649	6	126992202	C	T	5.191865	-3.056356	3.640215e-02	0	3.640215e-02	2.081979e-07	2.240450e-03
Surface Area	Monocyte	13	rs6925607	6	126995068	T	C	5.024952	-3.070349	3.500823e-02	0	3.500823e-02	5.035587e-07	2.138091e-03
Surface Area	Monocyte	13	rs6912198	6	126995938	G	A	5.165643	-3.036649	3.835618e-02	0	3.835618e-02	2.396139e-07	2.392242e-03
Surface Area	Monocyte	13	rs7750293	6	126996230	T	C	4.975696	-3.059786	3.606095e-02	0	3.606095e-02	6.501361e-07	2.214951e-03
Surface Area	Monocyte	13	rs4316017	6	127000106	G	T	5.473496	-3.009549	4.127629e-02	0	4.127629e-02	4.412429e-08	2.616361e-03
Surface Area	Monocyte	13	rs4473871	6	127000408	A	G	4.797751	-3.006698	4.161361e-02	0	4.161361e-02	1.604568e-06	2.641018e-03
Surface Area	Monocyte	13	rs853961	6	127003464	G	T	5.135767	-3.113123	3.109312e-02	0	3.109312e-02	2.809955e-07	1.851189e-03
Surface Area	Monocyte	13	rs6569469	6	127008431	C	T	5.163986	-3.108935	3.144398e-02	0	3.144398e-02	2.417464e-07	1.877628e-03
Surface Area	Monocyte	13	rs864937	6	127015083	G	A	5.095274	-3.108935	3.144398e-02	0	3.144398e-02	3.482371e-07	1.877628e-03
Surface Area	Monocyte	13	rs853985	6	127020173	C	T	5.170048	-3.139757	2.885207e-02	0	2.885207e-02	2.340333e-07	1.690878e-03
Surface Area	Monocyte	13	rs853987	6	127024775	A	G	5.080710	-3.121704	3.037292e-02	0	3.037292e-02	3.760258e-07	1.798078e-03
Surface Area	Monocyte	13	rs853962	6	127027650	G	T	5.069170	-3.144473	2.845361e-02	0	2.845361e-02	3.995539e-07	1.663863e-03
Surface Area	Monocyte	13	rs4460221	6	127031221	G	A	4.996984	-3.113123	3.109312e-02	0	3.109312e-02	5.823392e-07	1.851189e-03
Surface Area	Monocyte	13	rs1269195	6	127031550	C	T	5.008189	-3.144473	2.845361e-02	0	2.845361e-02	5.494461e-07	1.663863e-03
Surface Area	Monocyte	13	rs1262543	6	127032499	G	A	5.042322	-3.113123	3.109312e-02	0	3.109312e-02	4.599174e-07	1.851189e-03
Surface Area	Monocyte	13	rs853965	6	127036174	C	T	4.971135	-3.149275	2.804726e-02	0	2.804726e-02	6.656217e-07	1.636759e-03
Surface Area	Monocyte	13	rs853966	6	127037236	G	T	-4.836211	3.085116	3.353119e-02	0	3.353119e-02	1.323373e-06	2.034725e-03
Surface Area	Monocyte	13	rs853981	6	127045460	C	T	4.448780	-3.322941	1.693747e-02	0	1.693747e-02	8.635939e-06	8.907379e-04
Surface Area	Monocyte	13	rs853982	6	127046121	C	T	4.474117	-3.287141	1.878765e-02	0	1.878765e-02	7.672762e-06	1.012100e-03
Surface Area	Monocyte	13	rs853983	6	127046153	G	A	4.425747	-3.322941	1.693747e-02	0	1.693747e-02	9.610910e-06	8.907379e-04
Surface Area	Monocyte	13	rs1101558	6	127047607	A	G	-4.190810	3.616858	1.669844e-02	0	1.669844e-02	2.779604e-05	2.982003e-04
Surface Area	Monocyte	13	rs1101559	6	127047683	T	C	-4.194890	3.591545	1.646553e-02	0	1.646553e-02	2.730041e-05	3.287229e-04
Surface Area	Monocyte	13	rs1101561	6	127048523	G	A	4.357481	-3.295618	1.832467e-02	0	1.832467e-02	1.315679e-05	9.820534e-04
Surface Area	Monocyte	13	rs1101562	6	127049146	A	G	4.448245	-3.263313	2.022939e-02	0	2.022939e-02	8.657488e-06	1.101179e-03
Surface Area	Monocyte	13	rs1101563	6	127049198	T	C	4.400554	-3.322941	1.693747e-02	0	1.693747e-02	1.079749e-05	8.907379e-04
Surface Area	Monocyte	13	rs1313696	6	127052113	A	G	4.484322	-3.159155	2.721656e-02	0	2.721656e-02	7.314603e-06	1.582272e-03
Surface Area	Monocyte	13	rs1313697	6	127052479	G	A	4.450791	-3.322941	1.693747e-02	0	1.693747e-02	8.555472e-06	8.907379e-04
Surface Area	Monocyte	13	rs1262555	6	127052816	G	A	4.362168	-3.295618	1.832467e-02	0	1.832467e-02	1.287801e-05	9.820534e-04
Surface Area	Monocyte	13	rs1262557	6	127054588	T	C	-4.418261	3.600711	7.184937e-03	0	7.184937e-03	9.949843e-06	3.173488e-04
Surface Area	Monocyte	13	rs1022573	6	127054914	C	A	4.698301	-3.322941	1.693747e-02	0	1.693747e-02	2.623352e-06	8.907379e-04
Surface Area	Monocyte	13	rs853976	6	127055655	T	C	-4.447888	3.603849	6.861793e-03	1	6.861793e-03	8.671853e-06	3.135387e-04
Surface Area	Monocyte	13	rs853977	6	127055785	T	C	4.693334	-3.342998	1.591282e-02	0	1.591282e-02	2.687876e-06	8.287858e-04
Surface Area	Monocyte	13	rs853969	6	127061318	A	G	4.722996	-3.304395	1.788015e-02	0	1.788015e-02	2.323952e-06	9.518165e-04
Surface Area	Monocyte	13	rs853970	6	127063983	A	G	4.736775	-3.304395	1.788015e-02	0	1.788015e-02	2.171458e-06	9.518165e-04
Surface Area	Monocyte	13	rs2793051	6	127064918	C	T	4.513679	-3.202953	2.410894e-02	0	2.410894e-02	6.371261e-06	1.360262e-03
Surface Area	Monocyte	13	rs853971	6	127066190	T	C	4.692765	-3.322941	1.693747e-02	0	1.693747e-02	2.695375e-06	8.907379e-04
Surface Area	Monocyte	13	rs1101556	6	127067803	T	G	4.724452	-3.295618	1.832467e-02	0	1.832467e-02	2.307362e-06	9.820534e-04
Surface Area	Monocyte	13	rs1101557	6	127067996	T	C	4.693334	-3.322941	1.693747e-02	0	1.693747e-02	2.687876e-06	8.907379e-04
Surface Area	Monocyte	13	rs853973	6	127068347	A	G	4.724718	-3.295618	1.832467e-02	0	1.832467e-02	2.304345e-06	9.820534e-04
Surface Area	Monocyte	13	rs853975	6	127070234	C	T	4.859273	-3.322941	1.693747e-02	0	1.693747e-02	1.178178e-06	8.907379e-04
Surface Area	Monocyte	13	rs853968	6	127071753	C	T	4.687707	-3.332765	1.643627e-02	0	1.643627e-02	2.762831e-06	8.598765e-04
Surface Area	Monocyte	13	rs861237	6	127073798	C	T	4.750044	-3.295618	1.832467e-02	0	1.832467e-02	2.033723e-06	9.820534e-04
Surface Area	Monocyte	13	rs1262545	6	127074587	C	T	4.692424	-3.332765	1.643627e-02	0	1.643627e-02	2.699874e-06	8.598765e-04
Surface Area	Monocyte	13	rs1262546	6	127075491	T	C	4.697251	-3.332765	1.643627e-02	0	1.643627e-02	2.636862e-06	8.598765e-04
Surface Area	Monocyte	13	rs979197	6	127075696	C	T	4.722996	-3.295618	1.832467e-02	0	1.832467e-02	2.323952e-06	9.820534e-04
Surface Area	Monocyte	13	rs1262550	6	127078110	A	C	4.629395	-3.278943	1.928469e-02	0	1.928469e-02	3.667358e-06	1.041965e-03
Surface Area	Monocyte	13	rs1262551	6	127078211	C	T	4.717017	-3.278943	1.928469e-02	0	1.928469e-02	2.393280e-06	1.041965e-03
Surface Area	Monocyte	13	rs1262552	6	127078752	C	T	4.724985	-3.295618	1.832467e-02	0	1.832467e-02	2.301328e-06	9.820534e-04
Surface Area	Monocyte	13	rs1262553	6	127078785	T	C	4.693220	-3.332765	1.643627e-02	0	1.643627e-02	2.689376e-06	8.598765e-04
Surface Area	Monocyte	13	rs1015446	6	127080700	G	A	4.612283	-3.304395	1.788015e-02	0	1.788015e-02	3.982697e-06	9.518165e-04
Surface Area	Monocyte	14	rs6902885	6	127380482	T	C	-3.918429	-3.197052	4.237102e-02	0	4.237102e-02	8.912802e-05	1.388398e-03
Surface Area	Monocyte	14	rs2875971	6	127382060	G	A	-4.007522	-3.241553	3.134605e-02	0	3.134605e-02	6.135905e-05	1.188803e-03
Surface Area	Monocyte	14	rs9375485	6	127387367	G	A	-3.907679	-3.096758	4.775102e-02	0	4.775102e-02	9.318711e-05	1.956498e-03
Surface Area	Monocyte	14	rs9401937	6	127388087	C	T	-3.889417	-3.104813	4.975096e-02	0	4.975096e-02	1.004853e-04	1.903992e-03
Surface Area	Monocyte	14	rs9372856	6	127388452	G	T	-3.906520	-3.100755	4.773252e-02	0	4.773252e-02	9.363479e-05	1.930281e-03
Surface Area	Monocyte	14	rs1936814	6	127392464	T	C	-3.941454	-3.077630	4.419953e-02	0	4.419953e-02	8.098927e-05	2.086538e-03
Surface Area	Monocyte	14	rs7743393	6	127396215	T	C	-3.950313	-3.027311	4.514803e-02	0	4.514803e-02	7.804899e-05	2.467403e-03
Surface Area	Monocyte	14	rs9375487	6	127397240	C	T	-4.007522	-2.990194	4.356129e-02	0	4.356129e-02	6.135905e-05	2.788006e-03
Surface Area	Monocyte	14	rs719726	6	127414801	C	T	-4.153265	-3.776017	1.890631e-02	1	1.890631e-02	3.277649e-05	1.593562e-04
Surface Area	Monocyte	14	rs2800708	6	127437617	T	C	3.836991	4.647279	4.872936e-02	0	4.872936e-02	1.245511e-04	3.363419e-06
Surface Area	Monocyte	15	rs6962860	7	35663589	C	T	3.927588	-3.499102	3.786464e-02	1	3.786464e-02	8.580195e-05	4.668283e-04
Surface Area	Monocyte	16	rs6962356	7	50621941	C	T	3.877830	-4.558374	4.358234e-02	1	4.358234e-02	1.053925e-04	5.155115e-06
Surface Area	Monocyte	17	rs42034	7	92239144	G	A	-3.839938	-4.984752	4.835955e-02	1	4.835955e-02	1.230653e-04	6.204124e-07
Surface Area	Monocyte	17	rs42035	7	92239531	G	A	-3.837428	-4.989237	4.867451e-02	0	4.867451e-02	1.243296e-04	6.061815e-07
Surface Area	Monocyte	18	rs74672857	7	97846435	A	G	3.963636	4.408796	3.409836e-02	1	3.409836e-02	7.381686e-05	1.039468e-05
Surface Area	Monocyte	19	rs76620175	7	134705235	C	T	4.189578	3.006698	4.161361e-02	0	4.161361e-02	2.794741e-05	2.641018e-03
Surface Area	Monocyte	19	rs28861692	7	134706273	A	G	4.304725	3.077630	3.428072e-02	1	3.428072e-02	1.671932e-05	2.086538e-03
Surface Area	Monocyte	19	rs4366014	7	134708675	C	A	4.171223	3.049625	3.707076e-02	0	3.707076e-02	3.029687e-05	2.291273e-03
Surface Area	Monocyte	19	rs149993380	7	134756885	C	T	3.880232	4.688136	4.327797e-02	0	4.327797e-02	1.043567e-04	2.757044e-06
Surface Area	Monocyte	19	rs12707208	7	134758295	G	T	3.934957	4.581974	3.704407e-02	0	3.704407e-02	8.321177e-05	4.606077e-06
Surface Area	Monocyte	19	rs17168271	7	134853231	G	A	-4.019286	-3.100755	3.463729e-02	0	3.463729e-02	5.837480e-05	1.930281e-03
Surface Area	Monocyte	19	rs2278127	7	134854564	C	A	-3.962693	-3.092820	4.109145e-02	0	4.109145e-02	7.410901e-05	1.982643e-03
Surface Area	Monocyte	20	rs7027254	9	125605840	C	T	3.945923	-3.858735	3.582021e-02	0	3.582021e-02	7.949314e-05	1.139756e-04
Surface Area	Monocyte	20	rs10985793	9	125606191	C	A	3.844213	-3.858735	4.782267e-02	0	4.782267e-02	1.209398e-04	1.139756e-04
Surface Area	Monocyte	20	rs2793003	9	125656046	T	C	3.880753	-4.130072	4.321207e-02	0	4.321207e-02	1.041337e-04	3.626500e-05
Surface Area	Monocyte	20	rs1147319	9	125669502	G	T	4.009227	-4.101811	2.975066e-02	0	2.975066e-02	6.091777e-05	4.099297e-05
Surface Area	Monocyte	20	rs1147321	9	125673051	T	G	4.055217	-4.055029	2.581837e-02	0	2.581837e-02	5.008782e-05	5.012806e-05
Surface Area	Monocyte	20	rs1147322	9	125675601	A	G	4.037012	-4.079992	2.737881e-02	0	2.737881e-02	5.413636e-05	4.503727e-05
Surface Area	Monocyte	20	rs2596694	9	125677272	C	T	4.165819	-4.122621	1.812062e-02	0	1.812062e-02	3.102369e-05	3.745858e-05
Surface Area	Monocyte	20	rs2596695	9	125677593	C	T	4.031714	-4.111944	2.783220e-02	0	2.783220e-02	5.537154e-05	3.923415e-05
Surface Area	Monocyte	20	rs2793008	9	125678603	G	A	4.055468	-4.118998	2.579965e-02	0	2.579965e-02	5.003394e-05	3.805237e-05
Surface Area	Monocyte	20	rs2241064	9	125680547	C	T	4.060043	-4.111944	2.545921e-02	0	2.545921e-02	4.906374e-05	3.923415e-05
Surface Area	Monocyte	20	rs9409265	9	125696237	G	A	3.861233	-3.858735	4.567996e-02	0	4.567996e-02	1.128163e-04	1.139756e-04
Surface Area	Monocyte	20	rs3758332	9	125701431	T	G	3.965316	-3.879966	3.393494e-02	0	3.393494e-02	7.329886e-05	1.044712e-04
Surface Area	Monocyte	20	rs10985827	9	125701608	G	T	3.969238	-3.903575	3.355321e-02	0	3.355321e-02	7.210295e-05	9.478207e-05
Surface Area	Monocyte	20	rs10760260	9	125713526	T	G	4.092074	-3.916457	2.306554e-02	0	2.306554e-02	4.275319e-05	8.985994e-05
Surface Area	Monocyte	20	rs10818771	9	125724054	A	G	3.933473	-3.869084	3.720943e-02	0	3.720943e-02	8.372739e-05	1.092450e-04
Surface Area	Monocyte	20	rs10985844	9	125735969	T	C	4.070468	-3.869084	2.468198e-02	0	2.468198e-02	4.691871e-05	1.092450e-04
Surface Area	Monocyte	20	rs618746	9	125737523	T	C	4.075756	-3.830406	2.428712e-02	0	2.428712e-02	4.586513e-05	1.279320e-04
Surface Area	Monocyte	20	rs9409266	9	125745042	G	A	3.956654	-3.848867	3.477684e-02	0	3.477684e-02	7.600696e-05	1.186654e-04
Surface Area	Monocyte	20	rs614274	9	125747038	G	T	4.063988	-3.848867	2.516527e-02	0	2.516527e-02	4.824122e-05	1.186654e-04
Surface Area	Monocyte	20	rs593930	9	125754154	A	G	3.897214	-3.830406	4.123264e-02	0	4.123264e-02	9.730551e-05	1.279320e-04
Surface Area	Monocyte	20	rs587364	9	125760863	T	C	4.018638	-3.891439	2.894896e-02	0	2.894896e-02	5.853552e-05	9.965126e-05
Surface Area	Monocyte	20	rs646162	9	125769749	C	T	3.897870	-3.891439	4.116020e-02	0	4.116020e-02	9.704255e-05	9.965126e-05
Surface Area	Monocyte	20	rs623038	9	125776428	G	A	3.925633	-3.879966	3.808212e-02	0	3.808212e-02	8.650186e-05	1.044712e-04
Surface Area	Monocyte	20	rs653441	9	125778647	G	A	3.943975	-3.891439	3.603784e-02	0	3.603784e-02	8.014203e-05	9.965126e-05
Surface Area	Monocyte	20	rs620361	9	125782399	A	G	3.947766	-3.869084	3.563894e-02	0	3.563894e-02	7.888380e-05	1.092450e-04
Surface Area	Monocyte	20	rs2539931	9	125783590	C	T	3.900410	-3.830406	4.087938e-02	0	4.087938e-02	9.602989e-05	1.279320e-04
Surface Area	Monocyte	20	rs2791439	9	125785417	A	G	3.924534	-3.756333	3.820442e-02	0	3.820442e-02	8.689795e-05	1.724215e-04
Surface Area	Monocyte	20	rs631086	9	125789907	G	A	3.941689	-3.858735	3.629309e-02	0	3.629309e-02	8.090986e-05	1.139756e-04
Surface Area	Monocyte	20	rs644490	9	125802670	G	A	4.119472	-3.891439	2.111659e-02	0	2.111659e-02	3.797424e-05	9.965126e-05
Surface Area	Monocyte	20	rs644712	9	125805371	A	G	3.959423	-3.858735	3.450791e-02	0	3.450791e-02	7.513120e-05	1.139756e-04
Surface Area	Monocyte	20	rs584048	9	125807020	C	T	3.999772	-3.869084	3.056954e-02	0	3.056954e-02	6.340347e-05	1.092450e-04
Surface Area	Monocyte	20	rs2241083	9	125814893	T	G	4.153074	-3.903575	1.891883e-02	0	1.891883e-02	3.280385e-05	9.478207e-05
Surface Area	Monocyte	20	rs2211425	9	125817169	G	T	4.166222	-3.903575	1.809772e-02	0	1.809772e-02	3.096886e-05	9.478207e-05
Surface Area	Monocyte	20	rs700059	9	125824055	G	A	4.199277	-3.944882	1.621487e-02	0	1.621487e-02	2.677689e-05	7.983944e-05
Surface Area	Monocyte	20	rs700061	9	125824478	C	T	4.198346	-3.998481	1.626806e-02	0	1.626806e-02	2.688713e-05	6.375033e-05
Surface Area	Monocyte	20	rs803733	9	125832879	T	C	4.163812	-3.903575	1.823450e-02	0	1.823450e-02	3.129780e-05	9.478207e-05
Surface Area	Monocyte	20	rs700065	9	125833669	G	T	4.116436	-3.879966	2.131431e-02	0	2.131431e-02	3.847756e-05	1.044712e-04
Surface Area	Monocyte	20	rs700067	9	125840177	C	T	4.032684	-3.839437	2.774922e-02	0	2.774922e-02	5.514338e-05	1.233169e-04
Surface Area	Monocyte	20	rs700068	9	125841334	T	C	4.015691	-3.839437	2.920023e-02	0	2.920023e-02	5.927198e-05	1.233169e-04
Surface Area	Monocyte	20	rs700076	9	125854315	G	A	4.070200	-3.756333	2.470198e-02	0	2.470198e-02	4.697272e-05	1.724215e-04
Surface Area	Monocyte	20	rs783203	9	125856240	A	G	4.074116	-3.727023	2.440961e-02	0	2.440961e-02	4.618941e-05	1.937550e-04
Surface Area	Monocyte	20	rs783200	9	125857032	G	A	4.043026	-3.716314	2.686343e-02	0	2.686343e-02	5.276571e-05	2.021501e-04
Surface Area	Monocyte	20	rs700083	9	125869567	T	C	4.175913	-3.790208	1.754710e-02	0	1.754710e-02	2.967926e-05	1.505213e-04
Surface Area	Monocyte	20	rs700086	9	125870663	T	C	4.293323	-3.750148	1.163564e-02	1	1.163564e-02	1.760186e-05	1.767304e-04
Surface Area	Monocyte	20	rs700088	9	125871538	T	C	4.196036	-3.821742	1.640005e-02	0	1.640005e-02	2.716268e-05	1.325125e-04
Surface Area	Monocyte	20	rs7044347	9	125888286	G	A	4.062104	-3.750148	2.530565e-02	0	2.530565e-02	4.863232e-05	1.767304e-04
Surface Area	Monocyte	20	rs803736	9	125920376	G	A	3.920435	-3.706102	3.865994e-02	0	3.865994e-02	8.838929e-05	2.104733e-04
Surface Area	Monocyte	20	rs700095	9	125922265	A	C	3.962779	-3.649195	3.418170e-02	0	3.418170e-02	7.408245e-05	2.630633e-04
Surface Area	Monocyte	20	rs2540074	9	125971496	C	T	3.910979	-3.577044	3.970922e-02	0	3.970922e-02	9.192264e-05	3.475015e-04
Surface Area	Monocyte	20	rs2000243	9	125973394	T	C	3.904523	-3.645364	4.042438e-02	0	4.042438e-02	9.441146e-05	2.670137e-04
Surface Area	Monocyte	20	rs2000244	9	125973417	G	A	3.956112	-3.634248	3.482943e-02	0	3.482943e-02	7.617942e-05	2.787930e-04
Surface Area	Monocyte	20	rs7031111	9	125987182	A	G	3.874701	-3.738280	4.397833e-02	0	4.397833e-02	1.067556e-04	1.852834e-04
Surface Area	Monocyte	20	rs2488465	9	125988218	A	G	4.061587	-3.568765	2.534418e-02	0	2.534418e-02	4.874019e-05	3.586677e-04
Surface Area	Monocyte	20	rs2153920	9	125991542	G	A	3.882721	-3.603849	4.296263e-02	0	4.296263e-02	1.032942e-04	3.135387e-04
Surface Area	Monocyte	20	rs2488597	9	125992073	G	A	4.108740	-3.582735	2.181507e-02	0	2.181507e-02	3.978237e-05	3.400159e-04
Surface Area	Monocyte	20	rs10985910	9	125996207	T	C	4.278969	-3.588571	1.224930e-02	0	1.224930e-02	1.877606e-05	3.324960e-04
Surface Area	Monocyte	20	rs10818794	9	125996303	C	T	4.118977	-4.510158	2.114884e-02	0	2.114884e-02	3.805587e-05	6.477924e-06
Surface Area	Monocyte	20	rs10985913	9	126009418	C	T	3.907065	-3.657059	4.014295e-02	0	4.014295e-02	9.342413e-05	2.551254e-04
Surface Area	Monocyte	20	rs2416899	9	126015103	G	T	3.854886	-3.585634	4.647995e-02	0	4.647995e-02	1.157834e-04	3.362603e-04
Surface Area	Monocyte	20	rs3758333	9	126024561	C	T	3.877981	-3.520081	4.356317e-02	0	4.356317e-02	1.053270e-04	4.314146e-04
Surface Area	Monocyte	20	rs4838037	9	126029070	T	C	3.961499	-3.462056	3.430614e-02	0	3.430614e-02	7.448077e-05	5.360665e-04
Surface Area	Monocyte	21	rs874149	10	21768560	G	A	-4.112316	3.762698	2.158249e-02	0	2.158249e-02	3.917094e-05	1.680901e-04
Surface Area	Monocyte	21	rs10828246	10	21769216	C	T	-4.097800	3.756333	2.263585e-02	0	2.263585e-02	4.170954e-05	1.724215e-04
Surface Area	Monocyte	21	rs9732777	10	21771350	C	T	-4.169476	3.769255	1.791299e-02	0	1.791299e-02	3.053007e-05	1.637353e-04
Surface Area	Monocyte	21	rs11012721	10	21771398	A	G	4.886954	-3.154168	2.763271e-02	0	2.763271e-02	1.024078e-06	1.609563e-03
Surface Area	Monocyte	21	rs11012722	10	21772167	G	A	-4.763436	3.180124	2.573337e-02	0	2.573337e-02	1.903237e-06	1.472123e-03
Surface Area	Monocyte	21	rs5011832	10	21782842	C	T	-4.097124	3.977829	2.268665e-02	0	2.268665e-02	4.183157e-05	6.954736e-05
Surface Area	Monocyte	21	rs12770228	10	21783634	A	G	-4.722601	4.481501	1.925736e-03	0	1.925736e-03	2.328475e-06	7.411971e-06
Surface Area	Monocyte	21	rs35106872	10	21783752	G	A	-4.543908	3.916457	4.284901e-03	0	4.284901e-03	5.522070e-06	8.985994e-05
Surface Area	Monocyte	21	rs12357321	10	21790476	A	G	-4.858081	4.259763	1.013072e-03	0	1.013072e-03	1.185291e-06	2.046438e-05
Surface Area	Monocyte	21	rs11012725	10	21793824	T	C	-4.227525	3.916457	1.470677e-02	0	1.470677e-02	2.362760e-05	8.985994e-05
Surface Area	Monocyte	21	rs11012726	10	21797272	C	T	-4.955711	4.092167	1.130286e-03	0	1.130286e-03	7.206634e-07	4.273607e-05
Surface Area	Monocyte	21	rs12256551	10	21799726	C	A	-4.100221	3.756333	2.245400e-02	0	2.245400e-02	4.127554e-05	1.724215e-04
Surface Area	Monocyte	21	rs946711	10	21806832	C	A	-4.938561	4.219909	6.836163e-04	1	6.836163e-04	7.870111e-07	2.444013e-05
Surface Area	Monocyte	21	rs11012730	10	21811487	A	G	-4.108346	3.776017	2.184304e-02	0	2.184304e-02	3.985028e-05	1.593562e-04
Surface Area	Monocyte	21	rs7084454	10	21821274	A	G	-4.182536	4.803753	1.717016e-02	0	1.717016e-02	2.882756e-05	1.557190e-06
Surface Area	Monocyte	21	rs12779865	10	21829162	C	T	-4.177710	4.952694	1.744487e-02	0	1.744487e-02	2.944582e-05	7.319321e-07
Surface Area	Monocyte	21	rs11012732	10	21830104	G	A	-4.273249	4.963998	1.249333e-02	0	1.249333e-02	1.926451e-05	6.905683e-07
Surface Area	Monocyte	21	rs12246842	10	21830580	A	G	4.783565	-3.499102	9.753925e-03	0	9.753925e-03	1.722129e-06	4.668283e-04
Surface Area	Monocyte	21	rs11012737	10	21849769	A	G	-4.187243	4.960143	1.690189e-02	0	1.690189e-02	2.823632e-05	7.044135e-07
Surface Area	Monocyte	21	rs10828252	10	21856475	T	G	-4.281299	4.721881	1.214983e-02	0	1.214983e-02	1.858055e-05	2.336734e-06
Surface Area	Monocyte	21	rs61850044	10	21859585	G	A	-4.077821	4.963998	2.413274e-02	0	2.413274e-02	4.545968e-05	6.905683e-07
Surface Area	Monocyte	21	rs7894565	10	21872913	C	T	-4.237776	4.877757	1.419975e-02	0	1.419975e-02	2.257450e-05	1.072992e-06
Surface Area	Monocyte	21	rs7922812	10	21873242	A	G	4.868203	-3.401811	1.328811e-02	0	1.328811e-02	1.126177e-06	6.694102e-04
Surface Area	Monocyte	21	rs7905967	10	21873295	T	G	-4.165416	4.866529	1.814348e-02	0	1.814348e-02	3.107852e-05	1.135754e-06
Surface Area	Monocyte	21	rs6482188	10	21876939	A	C	-4.179415	4.666521	1.734789e-02	0	1.734789e-02	2.922605e-05	3.063428e-06
Surface Area	Monocyte	21	rs12783517	10	21878407	T	C	-4.137846	4.967944	1.991685e-02	0	1.991685e-02	3.505822e-05	6.766635e-07
Surface Area	Monocyte	21	rs7082934	10	21881379	T	G	5.210952	-3.030387	3.897472e-02	0	3.897472e-02	1.878743e-07	2.442402e-03
Surface Area	Monocyte	21	rs12769128	10	21883430	T	C	-4.028153	4.614140	2.813667e-02	0	2.813667e-02	5.621680e-05	3.947266e-06
Surface Area	Monocyte	21	rs11592565	10	21884471	G	A	-3.998579	4.704192	3.068654e-02	0	3.068654e-02	6.372394e-05	2.548735e-06
Surface Area	Monocyte	21	rs12356674	10	21889083	T	G	-4.102898	5.069914	2.225281e-02	0	2.225281e-02	4.080065e-05	3.979950e-07
Surface Area	Monocyte	21	rs11012750	10	21894028	G	A	-4.070670	5.030376	2.466697e-02	0	2.466697e-02	4.687821e-05	4.895198e-07
Surface Area	Monocyte	21	rs11012753	10	21896820	T	C	-4.019016	4.922786	2.891675e-02	0	2.891675e-02	5.844177e-05	8.532057e-07
Surface Area	Monocyte	21	rs1243186	10	21902760	A	G	4.727531	-3.550535	8.224130e-03	0	8.224130e-03	2.272660e-06	3.844492e-04
Surface Area	Monocyte	21	rs1243187	10	21907016	C	T	-4.063597	4.902755	2.519441e-02	0	2.519441e-02	4.832214e-05	9.450163e-07
Surface Area	Monocyte	21	rs1270799	10	21907423	G	T	-4.254818	5.133098	1.335434e-02	0	1.335434e-02	2.092191e-05	2.850114e-07
Surface Area	Monocyte	21	rs1243188	10	21908803	C	T	-4.190585	4.980387	1.671126e-02	0	1.671126e-02	2.782356e-05	6.345739e-07
Surface Area	Monocyte	21	rs2026092	10	21911657	A	G	-4.156050	4.619250	1.872341e-02	0	1.872341e-02	3.237968e-05	3.851302e-06
Surface Area	Monocyte	21	rs1243179	10	21912579	G	A	-4.077269	5.024630	2.417404e-02	0	2.417404e-02	4.556781e-05	5.044048e-07
Surface Area	Monocyte	21	rs10828258	10	21929734	G	A	-3.993475	4.752345	3.118658e-02	0	3.118658e-02	6.511198e-05	2.010706e-06
Surface Area	Monocyte	21	rs1243184	10	21931937	C	T	-3.984982	4.741582	3.201732e-02	0	3.201732e-02	6.748518e-05	2.120553e-06
Surface Area	Monocyte	21	rs1243189	10	21935248	G	A	-4.071005	4.860135	2.464191e-02	0	2.464191e-02	4.681069e-05	1.173056e-06
Surface Area	Monocyte	21	rs1269454	10	21937919	A	G	-3.958328	4.763826	3.461424e-02	0	3.461424e-02	7.547624e-05	1.899566e-06
Surface Area	Monocyte	21	rs1243199	10	21950592	A	G	5.347409	-2.977162	4.509276e-02	0	4.509276e-02	8.922238e-08	2.909305e-03
Surface Area	Monocyte	21	rs1243194	10	21980514	A	G	-4.475205	4.712811	5.712132e-03	0	5.712132e-03	7.633799e-06	2.443224e-06
Surface Area	Monocyte	21	rs1243193	10	21981257	G	T	-4.537163	5.048943	4.410466e-03	0	4.410466e-03	5.701609e-06	4.442623e-07
Surface Area	Monocyte	21	rs1243192	10	21983960	A	C	-4.393510	4.614140	7.956631e-03	0	7.956631e-03	1.115350e-05	3.947266e-06
Surface Area	Monocyte	21	rs4748761	10	21989245	A	G	-4.369278	4.569786	8.713724e-03	0	8.713724e-03	1.246580e-05	4.882235e-06
Surface Area	Monocyte	21	rs7477335	10	21998445	A	C	5.409719	-3.073964	3.464714e-02	0	3.464714e-02	6.312377e-08	2.112346e-03
Surface Area	Monocyte	21	rs6482190	10	22037809	A	G	-3.989669	4.938732	3.155909e-02	0	3.155909e-02	6.616564e-05	7.863227e-07
Surface Area	Monocyte	21	rs10828266	10	22098701	A	G	-3.988857	4.680630	3.163844e-02	0	3.163844e-02	6.639230e-05	2.859941e-06
Surface Area	Monocyte	21	rs2666778	10	22145687	C	T	-3.894189	4.365508	4.156685e-02	0	4.156685e-02	9.852795e-05	1.268279e-05
Surface Area	Monocyte	21	rs2793353	10	22145688	A	G	-4.012884	4.565901	2.943933e-02	0	2.943933e-02	5.998135e-05	4.973546e-06
Surface Area	Monocyte	21	rs2666764	10	22150711	A	G	-3.948895	4.629934	3.552955e-02	0	3.552955e-02	7.851281e-05	3.657821e-06
Surface Area	Monocyte	21	rs792456	10	22174541	C	T	-3.834867	4.330365	4.899575e-02	0	4.899575e-02	1.256324e-04	1.488624e-05
Surface Area	Monocyte	21	rs792454	10	22191381	A	C	-3.860103	4.609173	4.582249e-02	0	4.582249e-02	1.133393e-04	4.042738e-06
Surface Area	Monocyte	21	rs2941732	10	22231670	A	G	-3.928776	4.483928	3.773243e-02	0	3.773243e-02	8.537926e-05	7.328131e-06
Surface Area	Monocyte	21	rs2807987	10	22239952	G	A	-3.853675	4.695979	4.663255e-02	0	4.663255e-02	1.163581e-04	2.653324e-06
Surface Area	Monocyte	21	rs2941733	10	22241656	T	C	-4.243080	4.609173	1.393696e-02	0	1.393696e-02	2.204728e-05	4.042738e-06
Surface Area	Monocyte	21	rs2666776	10	22241988	C	T	-4.182753	4.653462	1.715781e-02	0	1.715781e-02	2.880007e-05	3.264079e-06
Surface Area	Monocyte	21	rs2666754	10	22243072	G	A	-4.271481	4.763826	1.256871e-02	0	1.256871e-02	1.941793e-05	1.899566e-06
Surface Area	Monocyte	21	rs2666757	10	22245299	C	A	-4.270363	4.721881	1.261636e-02	0	1.261636e-02	1.951554e-05	2.336734e-06
Surface Area	Monocyte	21	rs2998360	10	22246114	T	C	-3.955240	4.731451	3.491412e-02	0	3.491412e-02	7.645797e-05	2.229202e-06
Surface Area	Monocyte	21	rs2859622	10	22248424	C	T	-4.268301	4.704192	1.270419e-02	0	1.270419e-02	1.969676e-05	2.548735e-06
Surface Area	Monocyte	21	rs2807966	10	22248553	G	A	-4.255414	4.731451	1.332473e-02	0	1.332473e-02	2.086628e-05	2.229202e-06
Surface Area	Monocyte	21	rs2807967	10	22251380	T	C	-4.385052	4.629934	8.221320e-03	0	8.221320e-03	1.159579e-05	3.657821e-06
Surface Area	Monocyte	21	rs2807968	10	22252089	C	T	-4.216456	4.581974	1.525302e-02	0	1.525302e-02	2.481719e-05	4.606077e-06
Surface Area	Monocyte	21	rs2666761	10	22255599	A	G	-4.283822	4.558374	1.204205e-02	0	1.204205e-02	1.837100e-05	5.155115e-06
Surface Area	Monocyte	21	rs10764328	10	22271669	C	A	-4.028434	4.425796	2.811268e-02	0	2.811268e-02	5.614973e-05	9.608743e-06
Surface Area	Monocyte	21	rs7075508	10	22273531	C	T	-4.053588	4.488881	2.595671e-02	0	2.595671e-02	5.043798e-05	7.159835e-06
Surface Area	Monocyte	21	rs4146689	10	22276819	A	C	-3.878223	4.479107	4.353247e-02	0	4.353247e-02	1.052221e-04	7.495611e-06
Surface Area	Monocyte	21	rs4748776	10	22277367	C	T	-4.029221	4.586228	2.804535e-02	0	2.804535e-02	5.596193e-05	4.513248e-06
Surface Area	Monocyte	21	rs10764330	10	22286351	A	G	-4.001976	4.145871	3.036727e-02	0	3.036727e-02	6.281578e-05	3.385246e-05
Surface Area	Monocyte	21	rs12571634	10	22287722	T	C	-3.858866	4.537519	4.597850e-02	0	4.597850e-02	1.139145e-04	5.691990e-06
Surface Area	Monocyte	22	rs9419939	10	104547610	A	G	4.804922	3.762698	3.937308e-03	0	3.937308e-03	1.548119e-06	1.680901e-04
Surface Area	Monocyte	22	rs2250301	10	104548393	A	G	3.879652	4.521811	4.335146e-02	0	4.335146e-02	1.046058e-04	6.131270e-06
Surface Area	Monocyte	22	rs284843	10	104553566	T	C	3.961712	4.524846	3.428545e-02	0	3.428545e-02	7.441439e-05	6.043962e-06
Surface Area	Monocyte	22	rs284846	10	104557290	C	T	3.984748	4.486388	3.204021e-02	0	3.204021e-02	6.755180e-05	7.244087e-06
Surface Area	Monocyte	22	rs2778039	10	104560283	C	T	3.993572	4.454644	3.117706e-02	0	3.117706e-02	6.508530e-05	8.403269e-06
Surface Area	Monocyte	22	rs2432580	10	104562212	T	C	5.137742	3.756333	4.032473e-03	0	4.032473e-03	2.780592e-07	1.724215e-04
Surface Area	Monocyte	22	rs2790914	10	104568018	T	C	3.994058	4.472104	3.112945e-02	0	3.112945e-02	6.495188e-05	7.745360e-06
Surface Area	Monocyte	22	rs2778034	10	104569239	A	G	4.030918	4.499209	2.790027e-02	0	2.790027e-02	5.555942e-05	6.820687e-06
Surface Area	Monocyte	22	rs284859	10	104573017	T	G	5.106329	3.977829	1.761765e-03	0	1.761765e-03	3.284767e-07	6.954736e-05
Surface Area	Monocyte	22	rs6892	10	104575870	G	A	5.092826	3.960699	1.879013e-03	0	1.879013e-03	3.527663e-07	7.473057e-05
Surface Area	Monocyte	22	rs284849	10	104591182	T	G	6.265280	4.060315	1.275751e-03	0	1.275751e-03	3.721560e-10	4.900653e-05
Surface Area	Monocyte	22	rs284848	10	104592125	A	G	6.265193	4.074171	1.212600e-03	0	1.212600e-03	3.723650e-10	4.617859e-05
Surface Area	Monocyte	22	rs2486758	10	104597480	C	T	5.473496	3.977829	1.761765e-03	0	1.761765e-03	4.412429e-08	6.954736e-05
Surface Area	Monocyte	22	rs9420881	10	104614613	T	C	5.405179	3.977829	1.761765e-03	0	1.761765e-03	6.474379e-08	6.954736e-05
Surface Area	Monocyte	22	rs1163564	10	104694036	C	T	5.747864	4.025922	1.463367e-03	0	1.463367e-03	9.037811e-09	5.675244e-05
Surface Area	Monocyte	22	rs3096383	10	104709267	A	G	6.035527	4.378852	3.676679e-04	0	3.676679e-04	1.584444e-09	1.193060e-05
Surface Area	Monocyte	22	rs6584535	10	104734612	T	C	5.120272	4.213997	6.982087e-04	0	6.982087e-04	3.050957e-07	2.508906e-05
Surface Area	Monocyte	22	rs2184996	10	104795835	A	G	5.910155	4.483928	2.451664e-04	0	2.451664e-04	3.417867e-09	7.328131e-06
Surface Area	Monocyte	22	rs56036640	10	104852002	C	T	5.763835	4.527932	2.069452e-04	0	2.069452e-04	8.222388e-09	5.956386e-06
Surface Area	Monocyte	22	rs1163246	10	104893271	A	G	5.971062	4.501885	2.287812e-04	0	2.287812e-04	2.357136e-09	6.735345e-06
Surface Area	Monocyte	22	rs1163248	10	104896563	A	G	5.319023	4.275119	5.511000e-04	0	5.511000e-04	1.043261e-07	1.910354e-05
Surface Area	Monocyte	22	rs11598702	10	104897985	C	T	-3.949664	-3.003877	4.623925e-02	0	4.623925e-02	7.826103e-05	2.665629e-03
Surface Area	Monocyte	22	rs1163249	10	104909890	A	G	6.024275	4.483928	2.451664e-04	0	2.451664e-04	1.698698e-09	7.328131e-06
Surface Area	Monocyte	22	rs11191610	10	104963893	T	C	-3.997391	-3.353677	3.080293e-02	0	3.080293e-02	6.404436e-05	7.974534e-04
Surface Area	Monocyte	22	rs1163233	10	104966171	T	C	-4.613521	-3.790208	3.559852e-03	0	3.559852e-03	3.959043e-06	1.505213e-04
Surface Area	Monocyte	22	rs1630303	10	104968050	G	T	-4.584179	-3.738280	4.301580e-03	0	4.301580e-03	4.557747e-06	1.852834e-04
Surface Area	Monocyte	22	rs11191612	10	104969578	G	A	-4.653894	-3.776017	3.737722e-03	0	3.737722e-03	3.257238e-06	1.593562e-04
Surface Area	Monocyte	22	rs4917386	10	105007528	T	C	-4.494373	-4.688136	5.285576e-03	0	5.285576e-03	6.977518e-06	2.757044e-06
Surface Area	Monocyte	22	rs1628768	10	105012994	C	T	6.217636	5.144567	1.599317e-05	0	1.599317e-05	5.047008e-10	2.681386e-07
Surface Area	Monocyte	22	rs1163072	10	105024378	T	C	-4.523826	-4.680630	4.658224e-03	0	4.658224e-03	6.073166e-06	2.859941e-06
Surface Area	Monocyte	22	rs1163070	10	105026201	C	T	-4.505989	-4.680630	5.026277e-03	0	5.026277e-03	6.606463e-06	2.859941e-06
Surface Area	Monocyte	22	rs1712517	10	105033015	T	C	5.339933	3.066781	3.536413e-02	0	3.536413e-02	9.298119e-08	2.163772e-03
Surface Area	Monocyte	22	rs3123794	10	105033742	G	A	5.300014	2.952814	4.793879e-02	0	4.793879e-02	1.157937e-07	3.148915e-03
Surface Area	Monocyte	22	rs1163085	10	105039241	G	A	-4.456900	-4.688136	6.161716e-03	0	6.161716e-03	8.315342e-06	2.757044e-06
Surface Area	Monocyte	22	rs2487862	10	105045477	T	C	5.657629	5.156927	1.595138e-05	0	1.595138e-05	1.534782e-08	2.510353e-07
Surface Area	Monocyte	22	rs4293062	10	105052624	A	G	5.291829	3.033500	3.866738e-02	0	3.866738e-02	1.210991e-07	2.417348e-03
Surface Area	Monocyte	22	rs11191641	10	105052940	T	C	5.282929	3.033500	3.866738e-02	0	3.866738e-02	1.271350e-07	2.417348e-03
Surface Area	Monocyte	22	rs4293063	10	105052976	T	G	5.295551	3.033500	3.866738e-02	0	3.866738e-02	1.186580e-07	2.417348e-03
Surface Area	Monocyte	22	rs41287490	10	105063279	C	T	6.003617	5.591690	2.197384e-06	1	2.197384e-06	1.929701e-09	2.248701e-08
Surface Area	Monocyte	22	rs7093667	10	105080575	T	C	-3.862425	-4.291814	4.552955e-02	0	4.552955e-02	1.122670e-04	1.772190e-05
Surface Area	Monocyte	22	rs4420190	10	105085191	C	T	5.947498	5.228948	1.065236e-05	0	1.065236e-05	2.722728e-09	1.704777e-07
Surface Area	Monocyte	22	rs72846192	10	105091459	C	A	6.001141	5.237285	1.020184e-05	0	1.020184e-05	1.959360e-09	1.629561e-07
Surface Area	Monocyte	22	rs10883855	10	105092447	T	C	-3.872618	-4.319969	4.424193e-02	0	4.424193e-02	1.076727e-04	1.560514e-05
Surface Area	Monocyte	22	rs4311992	10	105120649	A	G	5.951513	5.255426	9.347898e-06	0	9.347898e-06	2.656754e-09	1.476819e-07
Surface Area	Monocyte	22	rs7894407	10	105176179	C	T	-4.329438	-4.191998	1.016711e-02	0	1.016711e-02	1.494901e-05	2.765081e-05
Surface Area	Monocyte	22	rs7089271	10	105176914	A	G	-4.878441	-3.059786	3.606095e-02	0	3.606095e-02	1.069275e-06	2.214951e-03
Surface Area	Monocyte	22	rs729211	10	105214932	C	T	-4.669955	-4.300744	2.449114e-03	0	2.449114e-03	3.012650e-06	1.702256e-05
Surface Area	Monocyte	22	rs4918016	10	105218254	T	C	-4.884814	-4.275119	8.888546e-04	1	8.888546e-04	1.035268e-06	1.910354e-05
Surface Area	Monocyte	22	rs7096861	10	105220837	A	C	-4.694135	-4.803753	2.195339e-03	0	2.195339e-03	2.677376e-06	1.557190e-06
Surface Area	Monocyte	22	rs2863732	10	105223710	A	G	-4.552843	-4.444518	4.118327e-03	0	4.118327e-03	5.292589e-06	8.808933e-06
Surface Area	Monocyte	22	rs755577	10	105224066	A	G	-4.449102	-4.513002	6.368874e-03	0	6.368874e-03	8.623009e-06	6.391637e-06
Surface Area	Monocyte	22	rs11191709	10	105243614	A	G	-4.783210	-4.213997	1.450671e-03	0	1.450671e-03	1.725178e-06	2.508906e-05
Surface Area	Monocyte	23	rs117621478	10	105289697	A	G	4.027872	3.634248	2.816063e-02	1	2.816063e-02	5.628386e-05	2.787930e-04
Surface Area	Monocyte	24	rs11229347	11	58071191	C	T	-4.027872	3.043059	3.772181e-02	1	3.772181e-02	5.628386e-05	2.341868e-03
Surface Area	Monocyte	25	rs2066827	12	12871099	G	T	-4.141628	4.573757	1.966926e-02	1	1.966926e-02	3.448490e-05	4.790560e-06
Surface Area	Monocyte	26	rs17708817	12	54102873	A	G	4.363591	-3.415508	1.269504e-02	1	1.269504e-02	1.279447e-05	6.366310e-04
Surface Area	Monocyte	27	rs35524197	12	66317575	A	G	-5.288905	-4.049878	1.328857e-03	0	1.328857e-03	1.230506e-07	5.124434e-05
Surface Area	Monocyte	27	rs7487625	12	66319996	C	A	-5.905766	-4.425796	3.062370e-04	0	3.062370e-04	3.510127e-09	9.608743e-06
Surface Area	Monocyte	27	rs10878346	12	66320873	A	G	-5.900790	-4.450526	2.788313e-04	0	2.788313e-04	3.617648e-09	8.566022e-06
Surface Area	Monocyte	27	rs12424216	12	66320891	G	A	-5.388310	-4.115440	1.029485e-03	0	1.029485e-03	7.112335e-08	3.864421e-05
Surface Area	Monocyte	27	rs12426889	12	66320894	A	G	-5.384320	-4.118998	1.016270e-03	0	1.016270e-03	7.271911e-08	3.805237e-05
Surface Area	Monocyte	27	rs10878347	12	66321492	C	T	-5.924788	-4.408796	3.271422e-04	0	3.271422e-04	3.127010e-09	1.039468e-05
Surface Area	Monocyte	27	rs71450835	12	66321671	A	G	-4.739761	-4.115440	1.778134e-03	0	1.778134e-03	2.139702e-06	3.864421e-05
Surface Area	Monocyte	27	rs1460123	12	66322322	A	C	-5.959855	-4.378852	3.676679e-04	0	3.676679e-04	2.524620e-09	1.193060e-05
Surface Area	Monocyte	27	rs12812630	12	66322841	A	G	-5.331327	-4.202687	7.325885e-04	0	7.325885e-04	9.749787e-08	2.637649e-05
Surface Area	Monocyte	27	rs12811995	12	66327978	C	T	-5.391638	-4.186866	7.807635e-04	0	7.807635e-04	6.981829e-08	2.828332e-05
Surface Area	Monocyte	27	rs12810758	12	66328027	T	C	-5.959352	-4.493972	2.360094e-04	1	2.360094e-04	2.532400e-09	6.990697e-06
Surface Area	Monocyte	27	rs35083527	12	66336692	T	C	-5.292440	-4.238809	6.368367e-04	0	6.368367e-04	1.206951e-07	2.247083e-05
Surface Area	Monocyte	27	rs17101923	12	66338202	T	G	-5.891851	-4.393223	3.482499e-04	0	3.482499e-04	3.818932e-09	1.116823e-05
Surface Area	Monocyte	27	rs35084099	12	66340703	C	A	-5.891934	-4.341366	4.261874e-04	0	4.261874e-04	3.817016e-09	1.415993e-05
Surface Area	Monocyte	27	rs17179670	12	66349812	G	A	-5.199542	-4.055029	1.299839e-03	0	1.299839e-03	1.997804e-07	5.012806e-05
Surface Area	Monocyte	27	rs12424086	12	66364509	C	T	-5.117776	-3.869084	2.662154e-03	0	2.662154e-03	3.091596e-07	1.092450e-04
Surface Area	Monocyte	27	rs58464950	12	66369622	T	C	-5.161840	-3.960699	1.879013e-03	0	1.879013e-03	2.445339e-07	7.473057e-05
Surface Area	Monocyte	27	rs151174669	12	66374246	T	C	-5.231124	-4.021453	1.488385e-03	0	1.488385e-03	1.684824e-07	5.784036e-05
Surface Area	Monocyte	27	rs1600575	12	66383556	C	T	-4.195004	-4.172229	1.645899e-02	0	1.645899e-02	2.728664e-05	3.016342e-05
[truncated: 3,292 more rows]

## Sheet: ST6
Trait 1	Trait 2	GenomicLocus	uniqID	rsID	chr	pos	p	start	end	nSNPs	nGWASSNPs	nIndSigSNPs	IndSigSNPs	nLeadSNPs	LeadSNPs
Surface Area	All Immune Traits	1	1:1999288:C:T	rs2459985	1	1999288	1e-09	1987993	2134072	48	9	2	rs2459985;rs2803307	2	rs2459985;rs2803307
Surface Area	All Immune Traits	2	1:2995633:C:T	rs2788093	1	2995633	1e-09	2994540	2996556	4	1	1	rs2788093	1	rs2788093
Surface Area	All Immune Traits	3	1:9714247:A:G	rs9430611	1	9714247	1e-09	9697191	10539203	14	3	2	rs9430611;rs115947239	2	rs9430611;rs115947239
Surface Area	All Immune Traits	4	1:27839213:A:G	rs138179068	1	27839213	1e-09	27704560	27878162	172	26	1	rs138179068	1	rs138179068
Surface Area	All Immune Traits	5	1:50861622:C:T	rs7553439	1	50861622	1e-09	50830214	50876825	30	1	1	rs7553439	1	rs7553439
Surface Area	All Immune Traits	6	1:54890225:A:G	rs34191092	1	54890225	1e-09	54877581	54953404	42	3	1	rs34191092	1	rs34191092
Surface Area	All Immune Traits	7	1:212542410:C:T	rs3099112	1	212542410	1e-09	212408780	212602176	65	4	1	rs3099112	1	rs3099112
Surface Area	All Immune Traits	8	1:220136549:A:G	rs4614265	1	220136549	1e-09	220129018	220156427	106	1	1	rs4614265	1	rs4614265
Surface Area	All Immune Traits	9	1:243806268:A:C	rs2290754	1	243806268	1e-09	243674682	244011843	130	46	1	rs2290754	1	rs2290754
Surface Area	All Immune Traits	10	2:61429568:C:T	rs811372	2	61429568	1e-09	61373930	61836773	86	26	3	rs811372;rs6545863;rs1186699	1	rs811372
Surface Area	All Immune Traits	11	2:85572232:C:T	rs3755017	2	85572232	1e-09	85527586	85572232	2	1	1	rs3755017	1	rs3755017
Surface Area	All Immune Traits	12	2:88946611:A:G	rs13001657	2	88946611	1e-09	88870632	89103554	38	9	1	rs13001657	1	rs13001657
Surface Area	All Immune Traits	13	2:134963892:A:G	rs1257168	2	134963892	1e-09	134963862	134963892	2	2	1	rs1257168	1	rs1257168
Surface Area	All Immune Traits	14	2:160483473:A:G	rs4665094	2	160483473	1e-09	160400278	160734668	141	42	2	rs4665094;rs112875747	1	rs4665094
Surface Area	All Immune Traits	15	3:27839134:A:G	rs2371117	3	27839134	1e-09	27839134	27839134	1	1	1	rs2371117	1	rs2371117
Surface Area	All Immune Traits	16	3:141601297:C:T	rs4234470	3	141601297	1e-09	141566088	142360913	372	149	8	rs4234470;rs6765439;rs3804771;rs2901949;rs2862121;rs6794342;rs2862124;rs73238158	2	rs4234470;rs73238158
Surface Area	All Immune Traits	17	4:106009763:A:G	rs2301718	4	106009763	1e-09	106009763	106038169	11	9	2	rs2301718;rs12509636	1	rs2301718
Surface Area	All Immune Traits	18	4:139968617:C:T	rs28565133	4	139968617	1e-09	139927828	140130524	52	1	1	rs28565133	1	rs28565133
Surface Area	All Immune Traits	19	5:170801388:C:T	rs6882671	5	170801388	1e-09	170801388	170846151	98	58	2	rs6882671;rs10059369	1	rs6882671
Surface Area	All Immune Traits	20	6:108861264:C:T	rs1575676	6	108861264	1e-09	108861264	109005588	25	11	1	rs1575676	1	rs1575676
Surface Area	All Immune Traits	21	6:126310726:C:T	rs6900105	6	126310726	1e-09	126282286	127528421	504	260	9	rs6900105;rs11154343;rs7775748;rs12208811;rs4273712;rs1262476;rs79636188;rs6902885;rs719726	4	rs6900105;rs7775748;rs79636188;rs6902885
Surface Area	All Immune Traits	22	7:8117636:A:G	rs6463758	7	8117636	1e-09	8010386	8117636	58	1	1	rs6463758	1	rs6463758
Surface Area	All Immune Traits	23	7:20411514:C:T	rs13233149	7	20411514	1e-09	20372191	20478448	124	6	1	rs13233149	1	rs13233149
Surface Area	All Immune Traits	24	7:35663589:C:T	rs6962860	7	35663589	1e-09	35617122	35736521	67	1	1	rs6962860	1	rs6962860
Surface Area	All Immune Traits	25	7:50621941:C:T	rs6962356	7	50621941	1e-09	50542879	50657695	75	1	1	rs6962356	1	rs6962356
Surface Area	All Immune Traits	26	7:92239531:A:G	rs42035	7	92239531	1e-09	92236164	92327026	46	2	1	rs42035	1	rs42035
Surface Area	All Immune Traits	27	7:97846435:A:G	rs74672857	7	97846435	1e-09	97846435	98033492	36	1	1	rs74672857	1	rs74672857
Surface Area	All Immune Traits	28	7:134758295:G:T	rs12707208	7	134758295	1e-09	134671030	134892459	376	7	2	rs12707208;rs17168271	1	rs12707208
Surface Area	All Immune Traits	29	8:1233646:A:G	rs741806	8	1233646	1e-09	1227157	1245703	11	2	1	rs741806	1	rs741806
Surface Area	All Immune Traits	30	9:125605840:C:T	rs7027254	9	125605840	1e-09	125601801	126044010	248	61	1	rs7027254	1	rs7027254
Surface Area	All Immune Traits	31	10:21768560:A:G	rs874149	10	21768560	1e-09	21766969	22288132	227	73	3	rs874149;rs1243186;rs1270799	1	rs874149
Surface Area	All Immune Traits	32	10:104553566:C:T	rs284843	10	104553566	1e-09	104447170	105420146	270	171	10	rs284843;rs4919677;rs1163248;rs11598702;rs1163073;rs1163072;rs1712517;rs41287490;rs729211;rs117621478	3	rs284843;rs729211;rs117621478
Surface Area	All Immune Traits	33	11:12788710:C:T	rs35069643	11	12788710	1e-09	12752226	12903077	79	8	3	rs35069643;rs7927865;rs12421067	1	rs35069643
Surface Area	All Immune Traits	34	11:58071191:C:T	rs11229347	11	58071191	1e-09	58002190	58336851	3	1	1	rs11229347	1	rs11229347
Surface Area	All Immune Traits	35	12:12871099:G:T	rs2066827	12	12871099	1e-09	12871099	12871099	1	1	1	rs2066827	1	rs2066827
Surface Area	All Immune Traits	36	12:49457635:A:G	rs11168839	12	49457635	1e-09	49390677	49479968	43	13	1	rs11168839	1	rs11168839
Surface Area	All Immune Traits	37	12:54102873:A:G	rs17708817	12	54102873	1e-09	54101350	54102873	4	1	1	rs17708817	1	rs17708817
Surface Area	All Immune Traits	38	12:56443342:C:T	rs11171731	12	56443342	1e-09	56368078	56584247	58	4	2	rs11171731;rs11171739	1	rs11171731
Surface Area	All Immune Traits	39	12:66284336:C:T	rs11175947	12	66284336	1e-09	66257355	66389968	67	44	7	rs11175947;rs12298541;rs151174669;rs7312464;rs10400419;rs61921611;rs1600575	2	rs11175947;rs61921611
Surface Area	All Immune Traits	40	12:79803688:C:T	rs7310450	12	79803688	1e-09	79760388	80114680	223	14	2	rs7310450;rs11114203	1	rs7310450
Surface Area	All Immune Traits	41	13:109729100:A:G	rs72656230	13	109729100	1e-09	109659722	109805886	24	7	1	rs72656230	1	rs72656230
Surface Area	All Immune Traits	42	13:111039949:A:G	rs1999013	13	111039949	1e-09	111025118	111122166	74	14	4	rs1999013;rs4773174;rs34011931;rs61963241	1	rs1999013
Surface Area	All Immune Traits	43	14:23430714:A:G	rs8017620	14	23430714	1e-09	23375251	23476461	21	5	1	rs8017620	1	rs8017620
Surface Area	All Immune Traits	44	14:94037341:C:T	rs8013216	14	94037341	1e-09	93843442	94042220	25	1	1	rs8013216	1	rs8013216
Surface Area	All Immune Traits	45	14:103917392:C:T	rs62007715	14	103917392	1e-09	103822484	104140915	28	3	1	rs62007715	1	rs62007715
Surface Area	All Immune Traits	46	15:63808002:A:G	rs62011298	15	63808002	1e-09	63800013	64132818	160	45	1	rs62011298	1	rs62011298
Surface Area	All Immune Traits	47	15:77793359:A:G	rs1022172	15	77793359	1e-09	77384002	77848806	132	1	1	rs1022172	1	rs1022172
Surface Area	All Immune Traits	48	17:7352976:G:T	rs67328311	17	7352976	1e-09	7351479	7437181	54	7	1	rs67328311	1	rs67328311
Surface Area	All Immune Traits	49	17:29206421:G:T	rs6505216	17	29206421	1e-09	29166302	29263700	25	2	2	rs6505216;rs8067252	1	rs6505216
Surface Area	All Immune Traits	50	19:10275660:C:T	rs8101866	19	10275660	1e-09	10235099	10327968	76	7	2	rs8101866;rs6511678	1	rs8101866
Surface Area	All Immune Traits	51	20:44292410:A:G	rs6017644	20	44292410	1e-09	44125763	44464926	622	5	2	rs6017644;rs6104314	1	rs6017644
Surface Area	All Immune Traits	52	20:45897052:C:T	rs6066258	20	45897052	1e-09	45878399	45923539	39	1	1	rs6066258	1	rs6066258
Surface Area	All Immune Traits	53	20:49134091:C:T	rs117764257	20	49134091	1e-09	49064824	49210744	83	30	1	rs117764257	1	rs117764257
Surface Area	All Immune Traits	54	22:50269092:A:G	rs9616765	22	50269092	1e-09	50162630	50328231	400	3	2	rs9616765;rs112796939	1	rs9616765
Surface Area	All Immune Traits	55	22:50881518:A:G	rs4824135	22	50881518	1e-09	50784655	50884075	26	2	1	rs4824135	1	rs4824135
Thickness	All Immune Traits	1	1:39587278:C:T	rs6684217	1	39587278	1e-09	39562627	40084605	285	11	2	rs6684217;rs4660823	1	rs6684217
Thickness	All Immune Traits	2	1:196821075:A:G	rs10801572	1	196821075	1e-09	196580039	196944357	117	38	1	rs10801572	1	rs10801572
Thickness	All Immune Traits	3	2:27038388:A:G	rs34222834	2	27038388	1e-09	26961166	27345484	355	78	2	rs34222834;rs6547318	1	rs34222834
Thickness	All Immune Traits	4	2:98599499:C:T	rs56397913	2	98599499	1e-09	97668945	98599499	14	7	1	rs56397913	1	rs56397913
Thickness	All Immune Traits	5	2:102940999:A:G	rs11674832	2	102940999	1e-09	102917234	103089078	107	2	1	rs11674832	1	rs11674832
Thickness	All Immune Traits	6	3:39483152:C:T	rs1278142	3	39483152	1e-09	39472447	39526874	71	15	1	rs1278142	1	rs1278142
Thickness	All Immune Traits	7	3:100999716:A:G	rs11720205	3	100999716	1e-09	100999716	101251408	4	1	1	rs11720205	1	rs11720205
Thickness	All Immune Traits	8	5:130382783:C:T	rs7443930	5	130382783	1e-09	130227298	131447104	358	126	6	rs7443930;rs78021282;rs2526303;rs6894951;rs2108450;rs247008	2	rs7443930;rs247008
Thickness	All Immune Traits	9	8:130639540:A:G	rs4636162	8	130639540	1e-09	130626164	130639540	3	1	1	rs4636162	1	rs4636162
Thickness	All Immune Traits	10	8:144696461:C:T	rs117083418	8	144696461	1e-09	144696461	144696461	1	1	1	rs117083418	1	rs117083418
Thickness	All Immune Traits	11	11:61656117:A:G	rs174455	11	61656117	1e-09	61625723	61658800	10	3	1	rs174455	1	rs174455
Thickness	All Immune Traits	12	11:77914798:G:T	rs2512539	11	77914798	1e-09	77909014	78135704	356	1	1	rs2512539	1	rs2512539
Thickness	All Immune Traits	13	12:118586700:A:G	rs1622210	12	118586700	1e-09	118580315	118830958	58	12	1	rs1622210	1	rs1622210
Thickness	All Immune Traits	14	16:1931056:C:T	rs4420529	16	1931056	1e-09	1826302	1978193	145	2	1	rs4420529	1	rs4420529
Thickness	All Immune Traits	15	17:77183689:A:G	rs28580005	17	77183689	1e-09	77183689	77184024	2	1	1	rs28580005	1	rs28580005

## Sheet: ST7
Pairwise Comparison	N SNPS	N discordant	Proportion
Surface Area and CRP	1	1	1
Surface Area and Basophil	3	2	66.7%
Surface Area and Eosinophil	10	2	20.0%
Surface Area and Lymphocyte	16	7	43.8%
Surface Area and Monocyte	43	23	53.6%
Surface Area and Neutrophil	35	24	68.6%
Surface Area and Leukocyte	24	18	75.0%
Thickness and CRP	2	2	1
Thickness and Basophil	NA	NA	NA
Thickness and Eosinophil	9	6	66.7%
Thickness and Lymphocyte	NA	NA	NA
Thickness and Monocyte	8	6	0.75
Thickness and Neutrophil	8	5	62.5%
Thickness and Leukocyte	7	4	57.1%

## Sheet: ST8
Trait	Replication Sample	No. of Lead SNPs	Lead SNPs in Replication Sample	No. of SNPs with Concordant Effect Direcion	Proportion	P-value
Surface Area and Blood Immune Trait Analyses
Surface Area	UK Biobank	94	90	87	96.7	p<0.000001
Basophil	East Asian	3	3	0	0	1
Eosinophil	East Asian	10	10	5	50	0.623
Lymphocyte	East Asian	16	16	10	62.5	0.2272
Monocyte	East Asian	43	40	25	62.5	0.07693
Neutrophil	East Asian	34	32	25	78.1	0.001051
CRP	CHARGE	1	1	1	100	0.5
Thickness and Blood Immune Trait Analyses
Thickness	UK Biobank	27	27	23	85.2	0.0001554
Eosiniphil	East Asian	9	9	7	77.8	0.08984
Monocyte	East Asian	8	8	8	100	0.003906
Neutrophil	East Asian	10	10	5	50	0.623
CRP	CHARGE	2	2	1	50	0.75

## Sheet: ST9
Trait 1	Trait 2	ensg	symbol	chr	start	end	strand	type	entrezID	HUGO	pLI	ncRVIS	posMapSNPs	posMapMaxCADD	eqtlMapSNPs	eqtlMapminP	eqtlMapminQ	eqtlMapts	eqtlDirection	ciMap	ciMapts	minGwasP	IndSigSNPs	GenomicLocus
Surface Area	All Immune Traits	ENSG00000175756	AURKAIP1	1	1309110	1310875	-1	protein_coding	54998	AURKAIP1	0.00247538764889321	-0.079992917	0	0	5	2.8113e-08	0.000384900074019245	eQTLGen_trans_eQTLs	NA	Yes	Promoter_anchored_loops	1e-09	rs11171739;rs2803307	01:38:00
Surface Area	All Immune Traits	ENSG00000227775	RP1-283E3.4	1	1655951	1668690	1	pseudogene	NA	NA	NA	NA	0	0	4	1.5702e-05	0.0400433940562271	PsychENCODE_eQTLs:eQTLGen_cis_eQTLs	NA	Yes	Promoter_anchored_loops	NA	rs2459985;rs2803307;rs2459985:rs2803307	1
Surface Area	All Immune Traits	ENSG00000067606	PRKCZ	1	1981909	2116834	1	protein_coding	5590	PRKCZ	0.266923656763182	NA	47	6.215	6	1.478e-49	0	eQTLGen_cis_eQTLs:GTEx/v8/Whole_Blood	NA	No	NA	1e-09	rs2459985;rs2803307	1
Surface Area	All Immune Traits	ENSG00000182873	RP11-181G12.2	1	2113233	2115828	-1	antisense	100506504	PRKCZ-AS1	NA	NA	1	0.47	0	NA	NA	NA	NA	Yes	Promoter_anchored_loops	NA	rs2803307	1
Surface Area	All Immune Traits	ENSG00000162585	C1orf86	1	2115903	2144159	-1	protein_coding	199990	C1orf86	0.785170903024389	NA	2	2.715	38	1.6236e-11	0	eQTLGen_cis_eQTLs	NA	No	NA	1e-09	rs2803307;rs2459985	1
Surface Area	All Immune Traits	ENSG00000269554	AL590822.2	1	2121237	2123179	1	protein_coding	NA	NA	NA	NA	1	0.47	1	5.0238e-07	0.00165350444225074	eQTLGen_cis_eQTLs	NA	No	NA	NA	rs2803307	1
Surface Area	All Immune Traits	ENSG00000171608	PIK3CD	1	9711790	9789172	1	protein_coding	5293	PIK3CD	0.999984294919708	-0.320833153	5	8.409	4	3.23058e-07	2.39511e-07	PsychENCODE_eQTLs:GTEx/v8/Brain_Cortex	NA	No	NA	1e-09	rs9430611	3
Surface Area	All Immune Traits	ENSG00000233268	RP11-558F24.2	1	9720886	9722684	-1	pseudogene	NA	NA	NA	NA	3	8.409	0	NA	NA	NA	NA	Yes	Promoter_anchored_loops	1e-09	rs9430611;rs115947239	3
Surface Area	All Immune Traits	ENSG00000171603	CLSTN1	1	9789084	9884584	-1	protein_coding	22883	CLSTN1	0.844214450133216	NA	0	0	5	4.5005e-10	0	eQTLGen_cis_eQTLs	NA	Yes	Adult_Cortex	1e-09	rs9430611;rs9430611:rs115947239	3
Surface Area	All Immune Traits	ENSG00000178585	CTNNBIP1	1	9908334	9970394	-1	protein_coding	56998	CTNNBIP1	0.0229867402741806	0.095235522	3	3.704	0	NA	NA	NA	NA	Yes	Adult_Cortex:Fetal_Cortex	1e-09	rs115947239;rs9430611:rs115947239	3
Surface Area	All Immune Traits	ENSG00000130939	UBE4B	1	10092890	10241297	1	protein_coding	10277	UBE4B	0.999987413556799	-0.783380602	2	0.513	0	NA	NA	NA	NA	Yes	Adult_Cortex:Fetal_Cortex	1e-09	rs115947239	3
Surface Area	All Immune Traits	ENSG00000054523	KIF1B	1	10270863	10441661	1	protein_coding	23095	KIF1B	0.999999999958917	-0.363654498	1	21.9	0	NA	NA	NA	NA	Yes	Adult_Cortex:Fetal_Cortex:Left_Ventricle	NA	rs115947239	3
Surface Area	All Immune Traits	ENSG00000264501	RN7SL731P	1	10366523	10366813	1	misc_RNA	107048981	RN7SL731P	NA	NA	1	21.9	0	NA	NA	NA	NA	Yes	Left_Ventricle:Right_Ventricle	NA	rs115947239	3
Surface Area	All Immune Traits	ENSG00000160049	DFFA	1	10516579	10532583	-1	protein_coding	1676	DFFA	0.00021837065189826	-1.848008585	1	2.481	2	4.924e-06	0.0142384902031494	eQTLGen_cis_eQTLs	NA	No	NA	1e-09	rs115947239;rs9430611	3
Surface Area	All Immune Traits	ENSG00000090020	SLC9A1	1	27425306	27493472	-1	protein_coding	6548	SLC9A1	0.952228129998873	-1.293556242	0	0	147	2.0413e-10	0	eQTLGen_cis_eQTLs	NA	Yes	Promoter_anchored_loops	1e-09	rs138179068	4
Surface Area	All Immune Traits	ENSG00000186501	TMEM222	1	27648651	27662891	1	protein_coding	84065	TMEM222	0.0719860750297163	-0.731671747	0	0	149	8.1107e-21	0	eQTLGen_cis_eQTLs	NA	Yes	Promoter_anchored_loops:Fetal_Cortex	1e-09	rs138179068	4
Surface Area	All Immune Traits	ENSG00000142765	SYTL1	1	27668513	27680421	1	protein_coding	84958	SYTL1	1.0822256796955e-07	0.055031121	0	0	2	0.000152244	6.63553e-06	GTEx/v8/Whole_Blood	NA	Yes	Adult_Cortex:Fetal_Cortex	1e-09	rs138179068	4
Surface Area	All Immune Traits	ENSG00000174950	CD164L2	1	27705666	27709870	-1	protein_coding	388611	CD164L2	0.0337448656970662	-0.467583072	21	17.2	160	1.7805e-107	0	PsychENCODE_eQTLs:eQTLGen_cis_eQTLs:GTEx/v8/Brain_Amygdala:GTEx/v8/Brain_Caudate_basal_ganglia:GTEx/v8/Brain_Cerebellar_Hemisphere:GTEx/v8/Brain_Cerebellum:GTEx/v8/Brain_Cortex:GTEx/v8/Brain_Hippocampus:GTEx/v8/Brain_Hypothalamus	NA	No	NA	1e-09	rs138179068	4
Surface Area	All Immune Traits	ENSG00000181773	GPR3	1	27719148	27722318	1	protein_coding	2827	GPR3	0.0209357972702136	-0.615067587	20	17.2	134	4.7122e-10	0	PsychENCODE_eQTLs:eQTLGen_cis_eQTLs	NA	No	NA	1e-09	rs138179068	4
Surface Area	All Immune Traits	ENSG00000158195	WASF2	1	27730730	27816669	-1	protein_coding	10163	WASF2	0.975317445622322	-1.914984673	103	18.01	157	3.2023e-23	0	eQTLGen_cis_eQTLs:GTEx/v8/Whole_Blood	NA	Yes	Promoter_anchored_loops:Fetal_Cortex:Left_Ventricle	1e-09	rs138179068	4
Surface Area	All Immune Traits	ENSG00000241169	RP4-752I6.1	1	27783709	27786093	1	lincRNA	NA	NA	NA	NA	34	18.01	0	NA	NA	NA	NA	Yes	Promoter_anchored_loops:Left_Ventricle	1e-09	rs138179068	4
Surface Area	All Immune Traits	ENSG00000237429	RP1-159A19.4	1	27852316	27857072	1	antisense	NA	NA	NA	NA	16	16.23	144	1.3297e-08	7.05263832788357e-05	eQTLGen_cis_eQTLs	NA	Yes	Promoter_anchored_loops:Adult_Cortex:Fetal_Cortex:Left_Ventricle	1e-09	rs138179068	4
Surface Area	All Immune Traits	ENSG00000126705	AHDC1	1	27860546	27930942	-1	protein_coding	27245	AHDC1	0.999431447817631	NA	16	13.86	0	NA	NA	NA	NA	Yes	Left_Ventricle:Right_Ventricle:Neural_Progenitor_Cell	1e-09	rs138179068	4
Surface Area	All Immune Traits	ENSG00000225886	RP11-288L9.4	1	27995979	27996787	1	antisense	NA	NA	NA	NA	0	0	145	1.221e-22	0	eQTLGen_cis_eQTLs	NA	Yes	Promoter_anchored_loops:Adult_Cortex:Fetal_Cortex	1e-09	rs138179068	4
Surface Area	All Immune Traits	ENSG00000203356	RP11-296A18.3	1	51660767	51700768	-1	lincRNA	105378716	LINC01562	NA	NA	0	0	5	0.000162009	0.0127868782624098	PsychENCODE_eQTLs	NA	Yes	Promoter_anchored_loops	NA	rs7553439	5
Surface Area	All Immune Traits	ENSG00000157216	SSBP3	1	54691105	54879152	-1	protein_coding	23648	SSBP3	0.99975619603717	NA	3	5.259	5	7.9415e-07	0.00255324372429878	eQTLGen_cis_eQTLs	NA	Yes	Promoter_anchored_loops:Adult_Cortex:Fetal_Cortex:Neural_Progenitor_Cell	1e-09	rs34191092	6
Surface Area	All Immune Traits	ENSG00000232245	RP4-705F19.1	1	54881929	54886533	1	lincRNA	NA	NA	NA	NA	11	5.912	0	NA	NA	NA	NA	Yes	Promoter_anchored_loops	1e-09	rs34191092	6
Surface Area	All Immune Traits	ENSG00000226251	RP11-15I11.3	1	212398620	212412319	-1	lincRNA	101929541	LOC101929541	NA	NA	5	9.487	53	1.5706e-12	5.35671e-22	PsychENCODE_eQTLs:GTEx/v8/Brain_Nucleus_accumbens_basal_ganglia	NA	No	NA	1e-09	rs3099112	7
Surface Area	All Immune Traits	ENSG00000066027	PPP2R5A	1	212458879	212535200	1	protein_coding	5525	PPP2R5A	0.899520424028407	NA	39	17.74	53	3.27170000000001e-310	0	PsychENCODE_eQTLs:eQTLGen_cis_eQTLs:GTEx/v8/Whole_Blood	NA	Yes	Adult_Cortex:Fetal_Cortex	1e-09	rs3099112	7
Surface Area	All Immune Traits	ENSG00000230063	RP11-384C4.6	1	212470790	212472921	1	sense_intronic	NA	NA	NA	NA	7	16.2	25	1.10556e-07	1.74935069771603e-05	PsychENCODE_eQTLs	NA	No	NA	1e-09	rs3099112	7
Surface Area	All Immune Traits	ENSG00000225338	RP11-384C4.3	1	212482393	212482860	-1	pseudogene	NA	NA	NA	NA	6	16.2	0	NA	NA	NA	NA	Yes	Adult_Cortex:Fetal_Cortex	1e-09	rs3099112	7
Surface Area	All Immune Traits	ENSG00000065600	TMEM206	1	212537273	212588243	-1	protein_coding	55248	TMEM206	8.00777346701742e-06	-0.130673507	14	13.95	53	5.7134e-201	0	PsychENCODE_eQTLs:eQTLGen_cis_eQTLs:GTEx/v8/Whole_Blood:GTEx/v8/Brain_Amygdala:GTEx/v8/Brain_Caudate_basal_ganglia:GTEx/v8/Brain_Cerebellar_Hemisphere:GTEx/v8/Brain_Cortex:GTEx/v8/Brain_Frontal_Cortex_BA9:GTEx/v8/Brain_Hippocampus:GTEx/v8/Brain_Hypothalamus:GTEx/v8/Brain_Putamen_basal_ganglia:GTEx/v8/Brain_Spinal_cord_cervical_c-1:GTEx/v8/Brain_Substantia_nigra	NA	Yes	Adult_Cortex	1e-09	rs3099112	7
Surface Area	All Immune Traits	ENSG00000117691	NENF	1	212606229	212619714	1	protein_coding	29937	NENF	0.00299100360136081	-0.264492063	1	0.491	52	3.2419e-79	0	eQTLGen_cis_eQTLs:GTEx/v8/Whole_Blood	NA	No	NA	1e-09	rs3099112	7
Surface Area	All Immune Traits	ENSG00000196660	SLC30A10	1	219858769	220131989	-1	protein_coding	55532	SLC30A10	0.921869997532192	NA	58	11.05	71	1.45102e-06	0.000188702403400906	PsychENCODE_eQTLs	NA	No	NA	1e-09	rs4614265	8
Surface Area	All Immune Traits	ENSG00000136628	EPRS	1	220141943	220220000	-1	protein_coding	2058	EPRS	3.847395094191e-07	-0.456605297	85	12.18	98	9.6123e-170	0	eQTLGen_cis_eQTLs:GTEx/v8/Whole_Blood:GTEx/v8/Brain_Cerebellum	NA	No	NA	1e-09	rs4614265	8
Surface Area	All Immune Traits	ENSG00000253326	RP11-261C10.7	1	243218163	243219696	-1	pseudogene	NA	NA	NA	NA	0	0	7	1.2598e-07	0.000426305560779888	eQTLGen_cis_eQTLs	NA	Yes	Promoter_anchored_loops	1e-09	rs2290754	9
Surface Area	All Immune Traits	ENSG00000143702	CEP170	1	243287730	243418650	-1	protein_coding	9859	CEP170	NA	-1.482278746	0	0	31	8.8732e-11	0	eQTLGen_cis_eQTLs	NA	Yes	Fetal_Cortex	1e-09	rs2290754	9
Surface Area	All Immune Traits	ENSG00000054282	SDCCAG8	1	243419320	243663394	1	protein_coding	10806	SDCCAG8	1.32893386487215e-07	-0.422227426	0	0	109	7.948e-22	0	eQTLGen_cis_eQTLs	NA	Yes	Fetal_Cortex	1e-09	rs2290754	9
Surface Area	All Immune Traits	ENSG00000117020	AKT3	1	243651535	244014381	-1	protein_coding	10000	AKT3	0.99958539864029	-1.497672407	130	15.66	109	3.0532e-27	0	eQTLGen_cis_eQTLs	NA	Yes	Promoter_anchored_loops	1e-09	rs2290754	9
Surface Area	All Immune Traits	ENSG00000236031	RP11-269F20.1	1	243708834	243711631	1	antisense	NA	NA	NA	NA	7	4.058	0	NA	NA	NA	NA	Yes	Left_Ventricle:Neural_Progenitor_Cell	1e-09	rs2290754	9
Surface Area	All Immune Traits	ENSG00000226766	FABP7P1	1	243787968	243788358	-1	pseudogene	100506953	FABP7P1	NA	NA	8	9.93	0	NA	NA	NA	NA	Yes	Left_Ventricle	1e-09	rs2290754	9
Surface Area	All Immune Traits	ENSG00000232184	RP11-370K11.1	1	243866159	243904123	-1	sense_intronic	NA	NA	NA	NA	20	6.072	0	NA	NA	NA	NA	Yes	Neural_Progenitor_Cell	1e-09	rs2290754	9
Surface Area	All Immune Traits	ENSG00000228939	AKT3-IT1	1	243956507	243957702	-1	sense_intronic	100874263	AKT3-IT1	NA	NA	13	12.09	0	NA	NA	NA	NA	Yes	Left_Ventricle	1e-09	rs2290754	9
Surface Area	All Immune Traits	ENSG00000162927	PUS10	2	61167357	61245394	-1	protein_coding	150962	PUS10	5.26981477460816e-10	-0.235590347	0	0	63	8.0464e-105	0	PsychENCODE_eQTLs:eQTLGen_cis_eQTLs:GTEx/v8/Brain_Caudate_basal_ganglia:GTEx/v8/Brain_Cerebellar_Hemisphere	NA	Yes	Adult_Cortex	1e-09	rs6545863;rs1186699;rs811372	10
Surface Area	All Immune Traits	ENSG00000162928	PEX13	2	61244360	61279125	1	protein_coding	5194	PEX13	0.0231397187071568	-0.106838621	0	0	47	4.79704e-10	1.06283610483939e-07	PsychENCODE_eQTLs:eQTLGen_cis_eQTLs:GTEx/v8/Brain_Cortex	NA	Yes	Adult_Cortex	1e-09	rs1186699;rs811372	10
Surface Area	All Immune Traits	ENSG00000162929	KIAA1841	2	61293006	61391960	1	protein_coding	84542	KIAA1841	3.32934655708566e-06	0.996965522	6	6.101	68	3.27170000000001e-310	0	PsychENCODE_eQTLs:eQTLGen_cis_eQTLs:BRAINEAC/CRBL:BRAINEAC/FCTX:BRAINEAC/OCTX:BRAINEAC/PUTM:BRAINEAC/TCTX:BRAINEAC/aveALL:GTEx/v8/Brain_Cerebellum	NA	Yes	Adult_Cortex:Fetal_Cortex	1e-09	rs1186699;rs6545863;rs811372	10
Surface Area	All Immune Traits	ENSG00000212978	AC016747.3	2	61368732	61372104	-1	processed_transcript	339803	LOC339803	NA	NA	2	4.001	71	1.2508e-63	0	PsychENCODE_eQTLs:eQTLGen_cis_eQTLs:GTEx/v8/Whole_Blood	NA	Yes	Adult_Cortex:Fetal_Cortex	1e-09	rs1186699;rs6545863;rs811372	10
Surface Area	All Immune Traits	ENSG00000237651	C2orf74	2	61372243	61391964	1	protein_coding	339804	C2orf74	NA	NA	6	6.101	69	5.40654e-142	9.89440716928463e-138	PsychENCODE_eQTLs:BRAINEAC/CRBL:BRAINEAC/FCTX:BRAINEAC/OCTX:BRAINEAC/PUTM:BRAINEAC/TCTX:BRAINEAC/aveALL:GTEx/v8/Cells_EBV-transformed_lymphocytes:GTEx/v8/Whole_Blood:GTEx/v8/Brain_Amygdala:GTEx/v8/Brain_Anterior_cingulate_cortex_BA24:GTEx/v8/Brain_Caudate_basal_ganglia:GTEx/v8/Brain_Cerebellar_Hemisphere:GTEx/v8/Brain_Cerebellum:GTEx/v8/Brain_Cortex:GTEx/v8/Brain_Frontal_Cortex_BA9:GTEx/v8/Brain_…	NA	Yes	Adult_Cortex:Fetal_Cortex	1e-09	rs1186699;rs6545863;rs811372	10
Surface Area	All Immune Traits	ENSG00000271889	RP11-493E12.1	2	61378568	61389240	-1	lincRNA	105374758	LOC105374758	NA	NA	6	6.101	26	1.57835e-07	7.71913e-06	PsychENCODE_eQTLs:GTEx/v8/Cells_EBV-transformed_lymphocytes:GTEx/v8/Brain_Cerebellum	NA	No	NA	1e-09	rs1186699;rs6545863	10
Surface Area	All Immune Traits	ENSG00000173209	AHSA2	2	61404553	61418338	1	protein_coding	130872	AHSA2	5.61437783752719e-06	-0.34551985	5	12.21	74	3.27170000000001e-310	0	PsychENCODE_eQTLs:eQTLGen_cis_eQTLs:BRAINEAC/WHMT:GTEx/v8/Cells_EBV-transformed_lymphocytes:GTEx/v8/Whole_Blood:GTEx/v8/Brain_Amygdala:GTEx/v8/Brain_Anterior_cingulate_cortex_BA24:GTEx/v8/Brain_Caudate_basal_ganglia:GTEx/v8/Brain_Cerebellar_Hemisphere:GTEx/v8/Brain_Cerebellum:GTEx/v8/Brain_Cortex:GTEx/v8/Brain_Frontal_Cortex_BA9:GTEx/v8/Brain_Hippocampus:GTEx/v8/Brain_Hypothalamus:GTEx/v8/Brain_N…	NA	Yes	Adult_Cortex:Fetal_Cortex:Left_Ventricle	1e-09	rs6545863;rs1186699;rs811372;rs1186699:rs811372:rs6545863	10
Surface Area	All Immune Traits	ENSG00000115464	USP34	2	61414598	61697904	-1	protein_coding	9736	USP34	1	NA	61	13.82	68	1.8001e-29	0	eQTLGen_cis_eQTLs	NA	Yes	Promoter_anchored_loops:Adult_Cortex:Fetal_Cortex:Left_Ventricle	1e-09	rs1186699;rs6545863;rs811372;rs811372:rs1186699:rs6545863	10
Surface Area	All Immune Traits	ENSG00000273302	RP11-493E12.2	2	61427114	61427904	1	sense_intronic	NA	NA	NA	NA	3	8.845	53	6.95224e-12	6.99222e-08	PsychENCODE_eQTLs:GTEx/v8/Whole_Blood:GTEx/v8/Brain_Anterior_cingulate_cortex_BA24:GTEx/v8/Brain_Cerebellar_Hemisphere:GTEx/v8/Brain_Cerebellum:GTEx/v8/Brain_Hippocampus:GTEx/v8/Brain_Spinal_cord_cervical_c-1	NA	Yes	Left_Ventricle	1e-09	rs1186699;rs811372;rs6545863;rs6545863:rs1186699:rs811372	10
Surface Area	All Immune Traits	ENSG00000234624	AC016894.1	2	61644022	61644332	-1	pseudogene	NA	NA	NA	NA	1	2.193	0	NA	NA	NA	NA	Yes	Left_Ventricle	1e-09	rs1186699;rs1186699:rs6545863:rs811372	10
Surface Area	All Immune Traits	ENSG00000206937	SNORA70B	2	61644379	61644513	-1	snoRNA	100124537	SNORA70B	NA	NA	1	2.193	0	NA	NA	NA	NA	Yes	Left_Ventricle	1e-09	rs1186699;rs1186699:rs6545863:rs811372	10
Surface Area	All Immune Traits	ENSG00000270820	RP11-355B11.2	2	61698323	61711265	1	antisense	NA	NA	NA	NA	6	13.82	23	2.44735e-06	2.70014e-10	GTEx/v8/Whole_Blood	NA	Yes	Promoter_anchored_loops:Adult_Cortex:Fetal_Cortex:Left_Ventricle	1e-09	rs1186699;rs811372;rs811372:rs1186699:rs6545863	10
Surface Area	All Immune Traits	ENSG00000082898	XPO1	2	61704984	61765761	-1	protein_coding	7514	XPO1	0.999999567496659	-0.917307836	13	18.28	21	3.99662e-09	7.85618474528755e-07	PsychENCODE_eQTLs	NA	Yes	Promoter_anchored_loops	1e-09	rs1186699;rs811372;rs6545863	10
Surface Area	All Immune Traits	ENSG00000170264	FAM161A	2	62051989	62081278	-1	protein_coding	84140	FAM161A	3.02772896806868e-09	0.136737182	0	0	18	1.78242e-06	0.000227740576223578	PsychENCODE_eQTLs	NA	Yes	Promoter_anchored_loops:Adult_Cortex:Fetal_Cortex:Left_Ventricle	1e-09	rs1186699;rs1186699:rs811372:rs6545863	10
Surface Area	All Immune Traits	ENSG00000152284	TCF7L1	2	85360533	85537511	1	protein_coding	83439	TCF7L1	0.753752010042604	NA	1	2.54	2	4.2015e-14	0	eQTLGen_cis_eQTLs:GTEx/v8/Whole_Blood:GTEx/v8/Brain_Cerebellar_Hemisphere:GTEx/v8/Brain_Cerebellum	NA	No	NA	1e-09	rs3755017	11
Surface Area	All Immune Traits	ENSG00000042445	RETSAT	2	85569211	85581743	-1	protein_coding	54884	RETSAT	2.04966693109555e-10	1.164669709	1	1.091	2	1.3757e-19	0	eQTLGen_cis_eQTLs	NA	No	NA	1e-09	rs3755017	11
Surface Area	All Immune Traits	ENSG00000163586	FABP1	2	88422510	88427635	-1	protein_coding	2168	FABP1	0.0160619800486128	0.164882373	0	0	2	4.50492e-05	5.09356e-26	GTEx/v8/Brain_Nucleus_accumbens_basal_ganglia	NA	Yes	Promoter_anchored_loops	NA	rs13001657	12
Surface Area	All Immune Traits	ENSG00000172071	EIF2AK3	2	88856259	88927094	-1	protein_coding	9451	EIF2AK3	0.0114235489498432	-0.998482812	17	22.2	29	1.164e-24	0	PsychENCODE_eQTLs:eQTLGen_cis_eQTLs:GTEx/v8/Brain_Cortex:GTEx/v8/Brain_Frontal_Cortex_BA9	NA	Yes	Promoter_anchored_loops	1e-09	rs13001657	12
Surface Area	All Immune Traits	ENSG00000234028	AC062029.1	2	88927057	88931339	1	antisense	101928403	LOC101928403	NA	NA	7	11.46	27	5.8971e-20	0	eQTLGen_cis_eQTLs	NA	Yes	Promoter_anchored_loops	1e-09	rs13001657	12
Surface Area	All Immune Traits	ENSG00000153574	RPIA	2	88991162	89050452	1	protein_coding	22934	RPIA	0.00590911291307371	-0.494119335	4	13.89	30	1.5175e-22	0	PsychENCODE_eQTLs:eQTLGen_cis_eQTLs:GTEx/v8/Whole_Blood:GTEx/v8/Brain_Anterior_cingulate_cortex_BA24:GTEx/v8/Brain_Cerebellar_Hemisphere:GTEx/v8/Brain_Cerebellum:GTEx/v8/Brain_Frontal_Cortex_BA9:GTEx/v8/Brain_Nucleus_accumbens_basal_ganglia:GTEx/v8/Brain_Putamen_basal_ganglia	NA	Yes	Promoter_anchored_loops:Fetal_Cortex:Left_Ventricle:Right_Ventricle	1e-09	rs13001657	12
Surface Area	All Immune Traits	ENSG00000230006	ANKRD36BP2	2	89065324	89106126	1	pseudogene	645784	ANKRD36BP2	NA	NA	6	6.331	25	2.2439e-13	0	eQTLGen_cis_eQTLs	NA	Yes	Promoter_anchored_loops	1e-09	rs13001657	12
Surface Area	All Immune Traits	ENSG00000221686	AC096579.1	2	89066835	89066930	1	miRNA	NA	NA	NA	NA	1	1.827	0	NA	NA	NA	NA	Yes	Promoter_anchored_loops	NA	rs13001657	12
Surface Area	All Immune Traits	ENSG00000152127	MGAT5	2	134877554	135212192	1	protein_coding	4249	MGAT5	0.999925016569622	2.188752768	2	4.064	2	2.035e-29	0	eQTLGen_cis_eQTLs	NA	No	NA	1e-09	rs1257168	13
Surface Area	All Immune Traits	ENSG00000196151	WDSUB1	2	160092304	160143310	-1	protein_coding	151525	WDSUB1	1.37628007456398e-06	NA	0	0	21	1.4913e-06	0.0044792491925163	eQTLGen_cis_eQTLs	NA	Yes	Left_Ventricle	1e-09	rs4665094;rs4665094:rs112875747	14
Surface Area	All Immune Traits	ENSG00000123636	BAZ2B	2	160175490	160473203	-1	protein_coding	29994	BAZ2B	0.999921440363501	-0.650521622	33	20.2	125	9.81539999999999e-274	0	PsychENCODE_eQTLs:eQTLGen_cis_eQTLs:GTEx/v8/Whole_Blood:GTEx/v8/Brain_Caudate_basal_ganglia	NA	Yes	Adult_Cortex:Fetal_Cortex:Left_Ventricle:Right_Ventricle:Neural_Progenitor_Cell	1e-09	rs4665094;rs112875747	14
Surface Area	All Immune Traits	ENSG00000207117	Y_RNA	2	160392755	160392857	-1	misc_RNA	NA	NA	NA	NA	1	5.562	0	NA	NA	NA	NA	Yes	Left_Ventricle:Right_Ventricle	1e-09	rs4665094;rs4665094:rs112875747	14
Surface Area	All Immune Traits	ENSG00000224152	AC009506.1	2	160471807	160473593	1	antisense	NA	NA	NA	NA	9	20.2	101	1.0877e-178	0	PsychENCODE_eQTLs:eQTLGen_cis_eQTLs:GTEx/v8/Whole_Blood	NA	Yes	Adult_Cortex:Fetal_Cortex:Left_Ventricle:Right_Ventricle:Neural_Progenitor_Cell	1e-09	rs4665094	14
Surface Area	All Immune Traits	ENSG00000226266	AC009961.3	2	160527219	160568946	-1	lincRNA	29994	BAZ2B	NA	NA	29	12.44	120	2.8256e-36	0	eQTLGen_cis_eQTLs:GTEx/v8/Whole_Blood:GTEx/v8/Brain_Caudate_basal_ganglia:GTEx/v8/Brain_Cortex:GTEx/v8/Brain_Hypothalamus	NA	Yes	Promoter_anchored_loops:Adult_Cortex:Fetal_Cortex:Left_Ventricle:Right_Ventricle:Neural_Progenitor_Cell	1e-09	rs4665094;rs112875747;rs4665094:rs112875747	14
Surface Area	All Immune Traits	ENSG00000230783	AC009961.2	2	160545728	160546802	-1	pseudogene	NA	NA	NA	NA	12	12.44	0	NA	NA	NA	NA	Yes	Left_Ventricle	1e-09	rs4665094	14
Surface Area	All Immune Traits	ENSG00000136536	2007-03-01	2	160569000	160627538	1	protein_coding	64844	2007-03-01	0.977026371329949	-0.421752553	29	15.3	99	7.2731e-13	0	eQTLGen_cis_eQTLs	NA	Yes	Promoter_anchored_loops:Adult_Cortex:Fetal_Cortex:Left_Ventricle:Right_Ventricle:Neural_Progenitor_Cell	1e-09	rs4665094;rs4665094:rs112875747	14
Surface Area	All Immune Traits	ENSG00000241399	CD302	2	160625364	160654753	-1	protein_coding	9936	CD302	0.0093852868835867	1.127207473	23	12.72	125	2.4179e-256	0	PsychENCODE_eQTLs:eQTLGen_cis_eQTLs:GTEx/v8/Brain_Cerebellum	NA	Yes	Adult_Cortex:Fetal_Cortex	1e-09	rs4665094;rs112875747	14
Surface Area	All Immune Traits	ENSG00000054219	LY75	2	160628362	160761260	-1	protein_coding	4065	LY75	3.63213139501385e-27	NA	51	20.5	125	1.4995e-282	0	PsychENCODE_eQTLs:eQTLGen_cis_eQTLs:GTEx/v8/Whole_Blood:GTEx/v8/Brain_Caudate_basal_ganglia:GTEx/v8/Brain_Frontal_Cortex_BA9:GTEx/v8/Brain_Hippocampus:GTEx/v8/Brain_Hypothalamus:GTEx/v8/Brain_Nucleus_accumbens_basal_ganglia	NA	Yes	Left_Ventricle	1e-09	rs4665094;rs112875747;rs4665094:rs112875747	14
Surface Area	All Immune Traits	ENSG00000248672	LY75-CD302	2	160628362	160761221	-1	protein_coding	100526664	LY75-CD302	3.63213139501385e-27	NA	51	20.5	0	NA	NA	NA	NA	Yes	Left_Ventricle	1e-09	rs4665094;rs112875747;rs4665094:rs112875747	14
Surface Area	All Immune Traits	ENSG00000069849	ATP1B3	3	141594966	141645356	1	protein_coding	483	ATP1B3	0.641391596618863	NA	24	11.56	59	2.3603e-11	0	eQTLGen_cis_eQTLs:GTEx/v8/Brain_Cerebellum	NA	No	NA	1e-09	rs4234470;rs6765439;rs6794342;rs2862124	16
Surface Area	All Immune Traits	ENSG00000269905	RP11-271K21.11	3	141663270	141666233	-1	lincRNA	NA	NA	NA	NA	21	14.11	22	3.1229e-05	0.00302341477769247	PsychENCODE_eQTLs	NA	No	NA	1e-09	rs6765439;rs2862124;rs4234470;rs6794342	16
Surface Area	All Immune Traits	ENSG00000114126	TFDP2	3	141663277	141868386	-1	protein_coding	7029	TFDP2	0.975087598074196	-1.290547184	185	20.3	108	2.8511e-33	0	eQTLGen_cis_eQTLs:GTEx/v8/Whole_Blood	NA	No	NA	1e-09	rs6765439;rs2862124;rs4234470;rs6794342;rs3804771;rs2901949;rs2862121	16
Surface Area	All Immune Traits	ENSG00000233597	RP11-343B5.1	3	141762465	141763040	-1	pseudogene	NA	NA	NA	NA	35	13.64	0	NA	NA	NA	NA	Yes	Left_Ventricle	1e-09	rs6794342;rs2862124;rs6765439;rs73238158	16
Surface Area	All Immune Traits	ENSG00000114127	XRN1	3	142025449	142166904	-1	protein_coding	54464	XRN1	0.995837599420394	-1.852366038	68	25.4	128	3.4128e-62	0	eQTLGen_cis_eQTLs	NA	No	NA	1e-09	rs73238158	16
Surface Area	All Immune Traits	ENSG00000251804	RNU6-1294P	3	142126499	142126579	-1	snRNA	106480131	RNU6-1294P	NA	NA	8	16.31	0	NA	NA	NA	NA	Yes	Left_Ventricle	1e-09	rs73238158;rs2862124:rs2862124;rs6765439:rs6794342:rs2862124;rs6794342;rs6765439	16
Surface Area	All Immune Traits	ENSG00000202125	RNU1-100P	3	142139047	142139211	-1	snRNA	106480183	RNU1-100P	NA	NA	13	9.601	1	0.000541438	0.035276356816356	PsychENCODE_eQTLs	NA	Yes	Left_Ventricle	1e-09	rs73238158;rs2862124;rs2862124:rs2862124;rs6765439:rs6794342:rs2862124;rs6794342;rs6765439	16
Surface Area	All Immune Traits	ENSG00000175054	ATR	3	142168077	142297668	-1	protein_coding	545	ATR	0.701297833041861	-0.694679138	39	12.11	0	NA	NA	NA	NA	Yes	Left_Ventricle	1e-09	rs73238158	16
Surface Area	All Immune Traits	ENSG00000242390	RPL6P9	3	142299752	142301241	1	pseudogene	100270847	RPL6P9	NA	NA	8	7.16	0	NA	NA	NA	NA	Yes	Left_Ventricle	NA	rs73238158	16
Surface Area	All Immune Traits	ENSG00000252745	RNA5SP143	3	142310519	142310633	-1	rRNA	100873410	RNA5SP143	NA	NA	9	9.683	0	NA	NA	NA	NA	Yes	Left_Ventricle	NA	rs73238158	16
Surface Area	All Immune Traits	ENSG00000120756	PLS1	3	142315229	142432506	1	protein_coding	5357	PLS1	0.000310388416470486	-0.114066648	57	17.02	33	5.8391e-11	0	eQTLGen_cis_eQTLs	NA	Yes	Left_Ventricle	NA	rs73238158	16
Surface Area	All Immune Traits	ENSG00000144935	TRPC1	3	142442916	142526730	1	protein_coding	7220	TRPC1	0.784921837002802	NA	0	0	127	1.2674e-16	0	eQTLGen_cis_eQTLs	NA	Yes	Fetal_Cortex:Left_Ventricle	1e-09	rs73238158	16
Surface Area	All Immune Traits	ENSG00000151014	CCRN4L	4	139936943	139966906	1	protein_coding	25819	CCRN4L	0.520114298941272	0.533120678	14	12.97	37	8.1253e-17	0	PsychENCODE_eQTLs:eQTLGen_cis_eQTLs	NA	No	NA	1e-09	rs28565133	18
Surface Area	All Immune Traits	ENSG00000109381	ELF2	4	139949266	140098372	-1	protein_coding	1998	ELF2	0.985385386978225	-0.949832057	38	20.6	37	5.6779e-97	0	PsychENCODE_eQTLs:eQTLGen_cis_eQTLs	NA	No	NA	1e-09	rs28565133	18
Surface Area	All Immune Traits	ENSG00000252503	RNU6-531P	4	139976629	139976732	1	snRNA	106479802	RNU6-531P	NA	NA	2	9.663	0	NA	NA	NA	NA	Yes	Fetal_Cortex:Left_Ventricle	1e-09	rs28565133	18
Surface Area	All Immune Traits	ENSG00000240723	RN7SL382P	4	140021531	140021810	1	misc_RNA	106481027	RN7SL382P	NA	NA	7	5.466	0	NA	NA	NA	NA	Yes	Left_Ventricle	1e-09	rs28565133	18
Surface Area	All Immune Traits	ENSG00000179967	PPP1R14BP3	4	140036084	140036528	-1	pseudogene	100507617	PPP1R14BP3	NA	NA	2	9.23	0	NA	NA	NA	NA	Yes	Left_Ventricle	1e-09	rs28565133	18
Surface Area	All Immune Traits	ENSG00000137463	MGARP	4	140187317	140201492	-1	protein_coding	84709	MGARP	0.0238241579491463	-0.271687668	0	0	42	2.46805e-08	5.23459e-08	PsychENCODE_eQTLs:GTEx/v8/Brain_Cerebellar_Hemisphere:GTEx/v8/Brain_Cerebellum	NA	Yes	Promoter_anchored_loops:Left_Ventricle:Right_Ventricle:Neural_Progenitor_Cell	1e-09	rs28565133	18
Surface Area	All Immune Traits	ENSG00000164134	NAA15	4	140222609	140341187	1	protein_coding	80155	NAA15	0.998576839501621	-1.069306892	0	0	37	9.1471e-18	0	eQTLGen_cis_eQTLs	NA	Yes	Promoter_anchored_loops:Adult_Cortex:Fetal_Cortex:Left_Ventricle:Right_Ventricle:Neural_Progenitor_Cell	1e-09	rs28565133	18
Surface Area	All Immune Traits	ENSG00000181163	NPM1	5	170814120	170838141	1	protein_coding	4869	NPM1	0.959043977290382	-0.755406998	89	14.73	46	3.13373e-17	1.3997789938911e-14	PsychENCODE_eQTLs:eQTLGen_cis_eQTLs	NA	No	NA	1e-09	rs10059369;rs6882671	19
Surface Area	All Immune Traits	ENSG00000156427	FGF18	5	170846660	170884627	1	protein_coding	8817	FGF18	0.175827312241956	NA	25	14.73	0	NA	NA	NA	NA	Yes	Adult_Cortex:Fetal_Cortex	1e-09	rs10059369;rs6882671;rs10059369:rs6882671	19
Surface Area	All Immune Traits	ENSG00000271608	RP11-697G4.4	6	108872221	108872410	-1	pseudogene	NA	NA	NA	NA	5	7.793	0	NA	NA	NA	NA	Yes	Left_Ventricle	1e-09	rs1575676	20
Surface Area	All Immune Traits	ENSG00000118689	FOXO3	6	108881038	109005977	1	protein_coding	2309	FOXO3	NA	-1.487759766	21	16.5	6	5.61291e-05	0.00507661242210675	PsychENCODE_eQTLs:GTEx/v8/Brain_Cerebellar_Hemisphere	NA	Yes	EP_links_oneway:Promoter_anchored_loops:Adult_Cortex:Fetal_Cortex:Dorsolateral_Prefrontal_Cortex:Hippocampus:Left_Ventricle:Right_Ventricle	1e-09	rs1575676	20
Surface Area	All Immune Traits	ENSG00000228976	SUMO2P8	6	108939203	108939488	-1	pseudogene	100506244	SUMO2P8	NA	NA	4	16.5	0	NA	NA	NA	NA	Yes	Hippocampus:Left_Ventricle:Right_Ventricle:Neural_Progenitor_Cell	1e-09	rs1575676	20
Surface Area	All Immune Traits	ENSG00000203801	LINC00222	6	109072857	109091145	1	lincRNA	387111	LINC00222	NA	NA	0	0	6	0.000158777	0.0125675561310505	PsychENCODE_eQTLs	NA	Yes	Adult_Cortex:Fetal_Cortex:Left_Ventricle	1e-09	rs1575676	20
Surface Area	All Immune Traits	ENSG00000219565	ZNF259P1	6	109103329	109108256	-1	pseudogene	442240	ZNF259P1	NA	NA	0	0	5	0.000141117	0.0113539972618873	PsychENCODE_eQTLs	NA	Yes	Promoter_anchored_loops:Adult_Cortex:Dorsolateral_Prefrontal_Cortex:Left_Ventricle:Right_Ventricle:Neural_Progenitor_Cell	1e-09	rs1575676	20
Surface Area	All Immune Traits	ENSG00000111906	HDDC2	6	125541108	125623282	-1	protein_coding	51020	HDDC2	0.00127336194428677	1.384190121	0	0	4	4.00274e-05	0.00376675343762488	PsychENCODE_eQTLs	NA	Yes	Left_Ventricle	1e-09	rs6900105;rs11154343	21
Surface Area	All Immune Traits	ENSG00000111911	HINT3	6	126277927	126301387	1	protein_coding	135114	HINT3	0.0967127481995421	-0.824256286	40	12.33	0	NA	NA	NA	NA	Yes	Neural_Progenitor_Cell	1e-09	rs6900105;rs719726	21
Surface Area	All Immune Traits	ENSG00000251920	RNA5SP216	6	126300958	126301080	-1	rRNA	100873476	RNA5SP216	NA	NA	32	12.15	0	NA	NA	NA	NA	Yes	Neural_Progenitor_Cell	1e-09	rs6900105;rs1262476:rs719726	21
Surface Area	All Immune Traits	ENSG00000066651	TRMT11	6	126307576	126360422	1	protein_coding	60487	TRMT11	8.23830338397805e-06	-0.442120443	46	12.15	60	1.3124e-12	0	eQTLGen_cis_eQTLs:GTEx/v8/Brain_Cerebellar_Hemisphere:GTEx/v8/Brain_Cerebellum:GTEx/v8/Brain_Hippocampus:GTEx/v8/Brain_Putamen_basal_ganglia:GTEx/v8/Brain_Spinal_cord_cervical_c-1	NA	Yes	Neural_Progenitor_Cell	1e-09	rs6900105;rs11154343;rs1262476:rs719726	21
Surface Area	All Immune Traits	ENSG00000203760	CENPW	6	126661320	126670021	1	protein_coding	387103	CENPW	0.50013630684411	-0.442381075	22	10.05	251	2.1485e-24	0	PsychENCODE_eQTLs:eQTLGen_cis_eQTLs:GTEx/v8/Whole_Blood:GTEx/v8/Brain_Frontal_Cortex_BA9	NA	No	NA	1e-09	rs7775748;rs12208811;rs79636188;rs1262476;rs4273712	21
Surface Area	All Immune Traits	ENSG00000207632	MIR588	6	126805777	126805859	1	miRNA	693173	MIR588	NA	NA	11	20.1	0	NA	NA	NA	NA	Yes	Left_Ventricle:Neural_Progenitor_Cell	1e-09	rs12208811;rs1262476;rs12208811:rs79636188:rs1262476:rs4273712:rs6902885:rs719726	21
Surface Area	All Immune Traits	ENSG00000201613	RNU6-200P	6	126911433	126911539	-1	snRNA	106479655	RNU6-200P	NA	NA	8	2.652	0	NA	NA	NA	NA	Yes	Left_Ventricle	1e-09	rs12208811;rs6900105;rs11154343:rs12208811:rs1262476	21
Surface Area	All Immune Traits	ENSG00000220548	VIMP1	6	126923502	126924795	-1	pseudogene	100130535	VIMP1	NA	NA	10	5.075	0	NA	NA	NA	NA	Yes	Promoter_anchored_loops:Left_Ventricle:Neural_Progenitor_Cell	1e-09	rs12208811;rs12208811:rs1262476:rs6900105:rs6900105;rs11154343:rs11154343:rs4273712:rs79636188:rs6902885	21
Surface Area	All Immune Traits	ENSG00000217325	PRELID1P1	6	126964634	126965536	1	pseudogene	728666	PRELID1P1	NA	NA	10	6.663	0	NA	NA	NA	NA	Yes	Left_Ventricle	1e-09	rs12208811;rs4273712;rs12208811:rs1262476	21
Surface Area	All Immune Traits	ENSG00000217404	RPS4XP9	6	127004181	127004992	1	pseudogene	442257	RPS4XP9	NA	NA	18	12.17	0	NA	NA	NA	NA	Yes	Left_Ventricle:Neural_Progenitor_Cell	1e-09	rs12208811;rs79636188;rs11154343:rs12208811:rs1262476:rs79636188:rs4273712:rs719726	21
Surface Area	All Immune Traits	ENSG00000146374	RSPO3	6	127439749	127518910	1	protein_coding	84870	RSPO3	0.043976319489366	NA	90	17.77	55	8.9709e-11	2.17396298503031e-08	PsychENCODE_eQTLs	NA	Yes	Adult_Cortex:Fetal_Cortex:Left_Ventricle:Neural_Progenitor_Cell	1e-09	rs719726;rs1262476;rs12208811;rs6902885;rs6900105:rs6900105;rs11154343:rs11154343:rs12208811:rs1262476:rs79636188:rs4273712:rs7775748	21
Surface Area	All Immune Traits	ENSG00000118518	RNF146	6	127587755	127609712	1	protein_coding	81847	RNF146	0.44521331275852	-0.181264613	0	0	96	1.7457e-22	0	eQTLGen_cis_eQTLs	NA	Yes	Left_Ventricle	1e-09	rs6902885;rs719726;rs6900105:rs6900105;rs11154343	21
Surface Area	All Immune Traits	ENSG00000219545	RPA3-AS1	7	7680342	8043689	1	protein_coding	729852	RPA3-AS1	NA	NA	30	13.37	0	NA	NA	NA	NA	Yes	Adult_Cortex:Fetal_Cortex:Left_Ventricle	NA	rs6463758	22
Surface Area	All Immune Traits	ENSG00000233108	AC006042.7	7	7997814	8009534	-1	antisense	NA	NA	NA	NA	4	11.27	0	NA	NA	NA	NA	Yes	Fetal_Cortex:Left_Ventricle	NA	rs6463758	22
Surface Area	All Immune Traits	ENSG00000106415	GLCCI1	7	8008425	8133902	1	protein_coding	113263	GLCCI1	0.24528207975459	-1.550770081	58	13.37	51	3.26389e-21	1.96845753962895e-18	PsychENCODE_eQTLs:eQTLGen_cis_eQTLs:GTEx/v8/Whole_Blood	NA	Yes	Fetal_Cortex:Left_Ventricle	1e-09	rs6463758	22
Surface Area	All Immune Traits	ENSG00000233264	AC006042.8	7	8019943	8021859	1	pseudogene	NA	NA	NA	NA	10	13.37	10	2.14029e-06	0.0102806	GTEx/v8/Brain_Cerebellar_Hemisphere	NA	Yes	Fetal_Cortex:Left_Ventricle	NA	rs6463758	22
Surface Area	All Immune Traits	ENSG00000173452	TMEM196	7	19758933	19813221	-1	protein_coding	256130	TMEM196	1.50141300317772e-05	1.93817912	0	0	62	2.85185e-08	4.95294595815438e-06	PsychENCODE_eQTLs	NA	Yes	Left_Ventricle:Neural_Progenitor_Cell	1e-09	rs13233149	23
Surface Area	All Immune Traits	ENSG00000271133	CTA-293F17.1	7	20367922	20371370	-1	antisense	101927811	LOC101927811	NA	NA	22	19.53	18	1.3158e-06	5.20624e-17	GTEx/v8/Brain_Hypothalamus:GTEx/v8/Brain_Nucleus_accumbens_basal_ganglia	NA	Yes	Left_Ventricle:Right_Ventricle	1e-09	rs13233149	23
Surface Area	All Immune Traits	ENSG00000105855	ITGB8	7	20370325	20455377	1	protein_coding	3696	ITGB8	0.998351443978669	-0.643626623	122	19.53	2	0.000761083	0.0464916023998731	PsychENCODE_eQTLs	NA	Yes	Left_Ventricle:Right_Ventricle	1e-09	rs13233149	23
Surface Area	All Immune Traits	ENSG00000200753	SNORD56	7	20416954	20417024	1	snoRNA	26793	SNORD56	NA	NA	35	17.36	0	NA	NA	NA	NA	Yes	Left_Ventricle	1e-09	rs13233149	23
Surface Area	All Immune Traits	ENSG00000122557	HERPUD2	7	35672269	35735181	-1	protein_coding	64224	HERPUD2	0.906200797865081	-1.13739557	55	16.91	57	1.4411e-64	0	PsychENCODE_eQTLs:eQTLGen_cis_eQTLs	NA	No	NA	1e-09	rs6962860	24
Surface Area	All Immune Traits	ENSG00000132437	DDC	7	50526134	50633154	-1	protein_coding	1644	DDC	4.60661229193956e-05	0.170590117	51	9.638	20	4.55212e-05	0.0042211502870621	PsychENCODE_eQTLs	NA	No	NA	1e-09	rs6962356	25
Surface Area	All Immune Traits	ENSG00000001631	KRIT1	7	91828283	91875480	-1	protein_coding	889	KRIT1	0.0942382450327803	-0.473660125	0	0	16	1.375e-06	0.00417225814322313	eQTLGen_cis_eQTLs	NA	Yes	Adult_Cortex	1e-09	rs42035	26
Surface Area	All Immune Traits	ENSG00000105810	CDK6	7	92234235	92465908	-1	protein_coding	1021	CDK6	0.923677276455166	-3.08722098	46	16.21	0	NA	NA	NA	NA	Yes	Promoter_anchored_loops:Adult_Cortex:Dorsolateral_Prefrontal_Cortex:Hippocampus:Left_Ventricle:Right_Ventricle:Neural_Progenitor_Cell	1e-09	rs42035	26
Surface Area	All Immune Traits	ENSG00000206763	RNU6-10P	7	92331022	92331128	-1	snRNA	100873745	RNU6-10P	NA	NA	1	2.642	0	NA	NA	NA	NA	Yes	Hippocampus:Left_Ventricle	NA	rs42035	26
Surface Area	All Immune Traits	ENSG00000164715	LMTK2	7	97736197	97838945	1	protein_coding	22853	LMTK2	0.994402282503334	0.16744812	3	11.77	29	1.1469e-10	0	eQTLGen_cis_eQTLs	NA	No	NA	1e-09	rs74672857	27
Surface Area	All Immune Traits	ENSG00000180535	BHLHA15	7	97840739	97842291	1	protein_coding	168620	BHLHA15	0.14284139616861	0.167585656	4	11.77	19	1.2169e-09	2.56190490968411e-07	PsychENCODE_eQTLs	NA	No	NA	1e-09	rs74672857	27
Surface Area	All Immune Traits	ENSG00000205356	TECPR1	7	97843936	97881563	-1	protein_coding	25851	TECPR1	2.43068227306975e-07	-0.002393851	12	11.77	34	8.784e-273	0	PsychENCODE_eQTLs:eQTLGen_cis_eQTLs:GTEx/v8/Whole_Blood	NA	No	NA	1e-09	rs74672857	27
Surface Area	All Immune Traits	ENSG00000164713	BRI3	7	97881691	97937162	1	protein_coding	25798	BRI3	0.0152584135023695	NA	7	21.4	30	1.0387e-94	0	PsychENCODE_eQTLs:eQTLGen_cis_eQTLs:GTEx/v8/Whole_Blood	NA	No	NA	1e-09	rs74672857	27
Surface Area	All Immune Traits	ENSG00000006453	BAIAP2L1	7	97920963	98030380	-1	protein_coding	55971	BAIAP2L1	0.042773725631072	-0.653553618	24	21.4	29	1.5847e-90	0	PsychENCODE_eQTLs:eQTLGen_cis_eQTLs	NA	No	NA	1e-09	rs74672857	27
Surface Area	All Immune Traits	ENSG00000272782	RP4-607J23.2	7	97937257	97939753	1	antisense	NA	NA	NA	NA	4	3.428	19	6.64261e-46	1.26614867631718e-42	PsychENCODE_eQTLs	NA	No	NA	1e-09	rs74672857	27
Surface Area	All Immune Traits	ENSG00000272950	RP11-307C18.1	7	97952165	97952742	1	antisense	NA	NA	NA	NA	4	3.034	34	1.8007e-43	1.94141e-36	PsychENCODE_eQTLs:GTEx/v8/Whole_Blood:GTEx/v8/Brain_Amygdala:GTEx/v8/Brain_Anterior_cingulate_cortex_BA24:GTEx/v8/Brain_Caudate_basal_ganglia:GTEx/v8/Brain_Cerebellar_Hemisphere:GTEx/v8/Brain_Cerebellum:GTEx/v8/Brain_Cortex:GTEx/v8/Brain_Frontal_Cortex_BA9:GTEx/v8/Brain_Hippocampus:GTEx/v8/Brain_Hypothalamus:GTEx/v8/Brain_Nucleus_accumbens_basal_ganglia:GTEx/v8/Brain_Putamen_basal_ganglia:GTEx/v8…	NA	No	NA	1e-09	rs74672857	27
Surface Area	All Immune Traits	ENSG00000122786	CALD1	7	134429003	134655479	1	protein_coding	800	CALD1	0.99909770368326	-0.07331814	0	0	9	6.31894e-05	0.00563442705924246	PsychENCODE_eQTLs	NA	Yes	Left_Ventricle:Right_Ventricle	1e-09	rs17168271;rs17168271:rs12707208	28
Surface Area	All Immune Traits	ENSG00000146856	AGBL3	7	134671259	134832715	1	protein_coding	340351	AGBL3	NA	0.419659287	257	16.51	89	2.25395e-14	7.92175935833642e-12	PsychENCODE_eQTLs:eQTLGen_cis_eQTLs:BRAINEAC/OCTX:BRAINEAC/TCTX:GTEx/v8/Cells_EBV-transformed_lymphocytes:GTEx/v8/Brain_Cerebellar_Hemisphere:GTEx/v8/Brain_Cerebellum:GTEx/v8/Brain_Cortex	NA	Yes	Adult_Cortex:Fetal_Cortex:Left_Ventricle	1e-09	rs17168271;rs12707208;rs12707208:rs17168271	28
Surface Area	All Immune Traits	ENSG00000122783	C7orf49	7	134777115	134855547	-1	protein_coding	78996	C7orf49	0.335421676073075	0.903750836	197	16.51	342	9.4837e-120	0	eQTLGen_cis_eQTLs:GTEx/v8/Cells_EBV-transformed_lymphocytes:GTEx/v8/Whole_Blood:GTEx/v8/Brain_Nucleus_accumbens_basal_ganglia	NA	Yes	Adult_Cortex:Fetal_Cortex:Left_Ventricle	1e-09	rs12707208;rs17168271;rs17168271:rs12707208	28
Surface Area	All Immune Traits	ENSG00000223500	AC083862.6	7	134813196	134814437	1	pseudogene	NA	NA	NA	NA	42	16.51	242	6.66809e-10	6.92298e-06	GTEx/v8/Brain_Caudate_basal_ganglia:GTEx/v8/Brain_Nucleus_accumbens_basal_ganglia:GTEx/v8/Brain_Putamen_basal_ganglia	NA	Yes	Left_Ventricle	1e-09	rs12707208;rs17168271;rs17168271:rs12707208	28
Surface Area	All Immune Traits	ENSG00000229974	AC083862.1	7	134832797	134832916	-1	protein_coding	NA	NA	NA	NA	35	13.41	0	NA	NA	NA	NA	Yes	Adult_Cortex:Left_Ventricle	1e-09	rs12707208;rs17168271:rs12707208	28
Surface Area	All Immune Traits	ENSG00000146859	TMEM140	7	134832824	134850967	1	protein_coding	55281	TMEM140	0.0397282430652476	-0.093635872	78	13.41	348	3.27170000000001e-310	0	PsychENCODE_eQTLs:eQTLGen_cis_eQTLs:BRAINEAC/WHMT:GTEx/v8/Whole_Blood	NA	Yes	Adult_Cortex:Left_Ventricle	1e-09	rs12707208;rs17168271;rs17168271:rs12707208	28
Surface Area	All Immune Traits	ENSG00000272941	RP11-134L10.1	7	134853155	134854299	1	antisense	NA	NA	NA	NA	56	10.32	242	9.19291e-16	6.62984e-12	GTEx/v8/Cells_EBV-transformed_lymphocytes:GTEx/v8/Whole_Blood:GTEx/v8/Brain_Cortex:GTEx/v8/Brain_Hypothalamus:GTEx/v8/Brain_Nucleus_accumbens_basal_ganglia	NA	Yes	Adult_Cortex:Fetal_Cortex:Left_Ventricle	1e-09	rs12707208;rs17168271;rs17168271:rs12707208	28
Surface Area	All Immune Traits	ENSG00000105875	WDR91	7	134868590	134896316	-1	protein_coding	29062	WDR91	0.00140853962093613	1.515212246	83	24.1	345	1.5519e-23	0	PsychENCODE_eQTLs:eQTLGen_cis_eQTLs:GTEx/v8/Cells_EBV-transformed_lymphocytes:GTEx/v8/Brain_Cerebellum:GTEx/v8/Brain_Putamen_basal_ganglia	NA	Yes	Adult_Cortex:Fetal_Cortex:Left_Ventricle	1e-09	rs17168271;rs12707208;rs17168271:rs12707208	28
Surface Area	All Immune Traits	ENSG00000231794	AC009542.2	7	134883153	134887108	1	antisense	NA	NA	NA	NA	37	24.1	0	NA	NA	NA	NA	Yes	Left_Ventricle	NA	rs17168271	28
Surface Area	All Immune Traits	ENSG00000233425	KRT18P67	9	125599836	125601099	1	pseudogene	100631239	KRT18P67	NA	NA	5	13.88	0	NA	NA	NA	NA	Yes	Adult_Cortex:Fetal_Cortex:Left_Ventricle	1e-09	rs7027254	30
Surface Area	All Immune Traits	ENSG00000056586	RC3H2	9	125606835	125667620	-1	protein_coding	54542	RC3H2	0.999999562144921	-1.598703746	48	13.88	204	2.1429e-47	0	eQTLGen_cis_eQTLs	NA	Yes	Adult_Cortex:Fetal_Cortex:Left_Ventricle	1e-09	rs7027254	30
Surface Area	All Immune Traits	ENSG00000212447	SNORD90	9	125642492	125642602	-1	snoRNA	692206	SNORD90	NA	NA	13	10.7	0	NA	NA	NA	NA	Yes	Left_Ventricle	1e-09	rs7027254	30
Surface Area	All Immune Traits	ENSG00000186130	ZBTB6	9	125670335	125675609	-1	protein_coding	10773	ZBTB6	0.357932618205793	0.135577365	15	14.97	201	2.886e-39	0	PsychENCODE_eQTLs:eQTLGen_cis_eQTLs	NA	Yes	Promoter_anchored_loops:Left_Ventricle	1e-09	rs7027254	30
Surface Area	All Immune Traits	ENSG00000171448	ZBTB26	9	125677845	125693779	-1	protein_coding	57684	ZBTB26	0.0154751252760809	-0.964909519	24	14.97	76	1.63023e-06	0.000209921475582948	PsychENCODE_eQTLs:GTEx/v8/Brain_Cerebellum	NA	Yes	Adult_Cortex:Left_Ventricle	1e-09	rs7027254	30
Surface Area	All Immune Traits	ENSG00000261094	RP11-355O1.11	9	125699902	125702612	1	sense_overlapping	NA	NA	NA	NA	13	14.56	84	3.8506e-07	0.00120034649177082	eQTLGen_cis_eQTLs	NA	Yes	Adult_Cortex:Fetal_Cortex:Left_Ventricle	1e-09	rs7027254	30
Surface Area	All Immune Traits	ENSG00000011454	RABGAP1	9	125703112	125867145	1	protein_coding	23637	RABGAP1	0.999999799770328	1.347294562	139	18.57	211	4.5862e-19	2.36967519060372e-16	PsychENCODE_eQTLs:eQTLGen_cis_eQTLs:GTEx/v8/Cells_EBV-transformed_lymphocytes:GTEx/v8/Whole_Blood:GTEx/v8/Brain_Caudate_basal_ganglia:GTEx/v8/Brain_Cerebellar_Hemisphere:GTEx/v8/Brain_Cerebellum:GTEx/v8/Brain_Cortex:GTEx/v8/Brain_Frontal_Cortex_BA9	NA	Yes	Adult_Cortex:Fetal_Cortex:Left_Ventricle	1e-09	rs7027254	30
Surface Area	All Immune Traits	ENSG00000222351	Y_RNA	9	125708267	125708373	-1	misc_RNA	NA	NA	NA	NA	11	14.56	0	NA	NA	NA	NA	Yes	Adult_Cortex:Fetal_Cortex:Left_Ventricle	1e-09	rs7027254	30
Surface Area	All Immune Traits	ENSG00000213216	RP11-355O1.7	9	125791652	125792032	-1	pseudogene	NA	NA	NA	NA	12	11.54	0	NA	NA	NA	NA	Yes	Adult_Cortex:Fetal_Cortex	1e-09	rs7027254	30
Surface Area	All Immune Traits	ENSG00000188394	GPR21	9	125796806	125797975	1	protein_coding	2844	GPR21	0.0246511140506383	-0.244439095	13	12.13	0	NA	NA	NA	NA	Yes	Adult_Cortex:Fetal_Cortex	1e-09	rs7027254	30
Surface Area	All Immune Traits	ENSG00000236901	MIR600HG	9	125871773	125877756	-1	sense_intronic	81571	MIR600HG	NA	NA	10	7.539	5	1.28638e-05	0.0282685	GTEx/v8/Cells_EBV-transformed_lymphocytes	NA	Yes	Left_Ventricle:Neural_Progenitor_Cell	1e-09	rs7027254	30
Surface Area	All Immune Traits	ENSG00000165209	STRBP	9	125871779	126030855	-1	protein_coding	55342	STRBP	0.999902421283963	-1.967952309	61	11.97	203	1.0033e-16	0	PsychENCODE_eQTLs:eQTLGen_cis_eQTLs	NA	Yes	Promoter_anchored_loops:Left_Ventricle	1e-09	rs7027254	30
Surface Area	All Immune Traits	ENSG00000078114	NEBL	10	21068902	21463116	-1	protein_coding	10529	NEBL	5.76983793061894e-24	-0.148103405	0	0	152	2.3255e-43	0	eQTLGen_cis_eQTLs:GTEx/v8/Whole_Blood	NA	Yes	Left_Ventricle	1e-09	rs874149;rs1270799;rs1270799:rs874149	31
Surface Area	All Immune Traits	ENSG00000199222	Y_RNA	10	21770645	21770746	1	misc_RNA	NA	NA	NA	NA	12	11.43	0	NA	NA	NA	NA	Yes	Left_Ventricle:Right_Ventricle:Neural_Progenitor_Cell	1e-09	rs874149;rs1270799;rs1243186;rs1270799:rs1270799:rs1243186	31
Surface Area	All Immune Traits	ENSG00000251749	U3	10	21774567	21774666	1	snoRNA	NA	NA	NA	NA	16	14.69	0	NA	NA	NA	NA	Yes	Left_Ventricle:Right_Ventricle:Neural_Progenitor_Cell	1e-09	rs874149;rs1270799;rs1243186;rs1270799:rs1270799:rs1243186	31
Surface Area	All Immune Traits	ENSG00000204682	CASC10	10	21781587	21786191	-1	protein_coding	399726	CASC10	0.02005486166772	-1.904040172	12	14.69	106	9.61595e-07	0.00239579	GTEx/v8/Brain_Cerebellum	NA	Yes	Promoter_anchored_loops:Adult_Cortex:Fetal_Cortex:Left_Ventricle:Right_Ventricle:Neural_Progenitor_Cell	1e-09	rs874149;rs1270799;rs1243186;rs1270799:rs874149;rs1270799:rs1243186	31
Surface Area	All Immune Traits	ENSG00000222071	MIR1915	10	21785491	21785570	-1	miRNA	100302129	MIR1915	NA	NA	7	14.69	0	NA	NA	NA	NA	Yes	Promoter_anchored_loops:Adult_Cortex:Fetal_Cortex:Left_Ventricle:Right_Ventricle:Neural_Progenitor_Cell	1e-09	rs874149;rs1270799;rs1270799:rs874149;rs1270799:rs1243186	31
Surface Area	All Immune Traits	ENSG00000180592	SKIDA1	10	21802407	21814611	-1	protein_coding	387640	SKIDA1	NA	-1.174748692	16	22	37	1.04775e-05	0.00113821290819316	PsychENCODE_eQTLs	NA	Yes	Adult_Cortex:Fetal_Cortex:Neural_Progenitor_Cell	1e-09	rs874149;rs1270799;rs1243186;rs1270799:rs874149:rs1270799:rs1243186	31
Surface Area	All Immune Traits	ENSG00000078403	MLLT10	10	21823094	22032559	1	protein_coding	8028	MLLT10	0.999583699307582	-0.518307189	88	11.8	9	8.584e-07	0.00271099116781158	eQTLGen_cis_eQTLs:GTEx/v8/Whole_Blood:GTEx/v8/Brain_Anterior_cingulate_cortex_BA24	NA	Yes	Promoter_anchored_loops:Neural_Progenitor_Cell	1e-09	rs874149;rs1270799;rs1243186;rs1270799:rs1270799:rs874149:rs1243186	31
Surface Area	All Immune Traits	ENSG00000203471	AL359697.1	10	22183277	22183445	1	pseudogene	NA	NA	NA	NA	7	4.342	0	NA	NA	NA	NA	Yes	Promoter_anchored_loops:Left_Ventricle	1e-09	rs1270799;rs874149;rs1270799:rs874149:rs1243186:rs1270799	31
Surface Area	All Immune Traits	ENSG00000201364	RN7SKP37	10	22222072	22222367	1	misc_RNA	106480844	RN7SKP37	NA	NA	8	8.191	0	NA	NA	NA	NA	Yes	Left_Ventricle:Neural_Progenitor_Cell	1e-09	rs1270799;rs874149:rs874149;rs1270799:rs1243186:rs1270799	31
Surface Area	All Immune Traits	ENSG00000107872	FBXL15	10	104178946	104182893	1	protein_coding	79176	FBXL15	0.00210111721413477	-1.739745767	0	0	14	9.8213e-08	0.000345564212113596	eQTLGen_cis_eQTLs	NA	Yes	Promoter_anchored_loops	1e-09	rs1163248;rs284843;rs11598702;rs1163072;rs1163072:rs1712517:rs1163073	32
Surface Area	All Immune Traits	ENSG00000138111	TMEM180	10	104221149	104236802	1	protein_coding	79847	TMEM180	0.000178664408567319	2.882749821	0	0	129	2.0095e-25	0	PsychENCODE_eQTLs:eQTLGen_cis_eQTLs:GTEx/v8/Brain_Caudate_basal_ganglia:GTEx/v8/Brain_Cerebellar_Hemisphere:GTEx/v8/Brain_Cerebellum	NA	Yes	Promoter_anchored_loops	1e-09	rs1163248;rs284843;rs1163073;rs1712517;rs4919677;rs729211	32
Surface Area	All Immune Traits	ENSG00000138107	ACTR1A	10	104238986	104262482	-1	protein_coding	10121	ACTR1A	0.941234073723515	-0.272535339	0	0	44	6.3017e-11	0	PsychENCODE_eQTLs:eQTLGen_cis_eQTLs	NA	Yes	Adult_Cortex:Fetal_Cortex:Left_Ventricle	1e-09	rs1163248;rs284843;rs1163073;rs11598702;rs1163072;rs729211;rs117621478:rs4919677:rs1163248;rs284843:rs284843:rs1163248:rs11598702:rs1163073:rs1163072;rs11598702:rs1712517:rs1163073;rs1712517:rs1163072:rs729211	32
Surface Area	All Immune Traits	ENSG00000107882	SUFU	10	104263744	104393292	1	protein_coding	51684	SUFU	0.99916148458521	0.124860143	0	0	1	8.8796e-06	0.0251237107255709	eQTLGen_cis_eQTLs	NA	Yes	Adult_Cortex:Fetal_Cortex:Left_Ventricle	1e-09	rs1163248;rs284843;rs117621478:rs4919677:rs1163248;rs284843:rs284843:rs1163248:rs11598702:rs1163073:rs1163072;rs11598702:rs1712517:rs1163073;rs1712517:rs1163072:rs729211	32
Surface Area	All Immune Traits	ENSG00000171206	TRIM8	10	104404253	104418164	1	protein_coding	81603	TRIM8	0.992012340638519	-0.521290389	0	0	82	9.738e-18	0	eQTLGen_cis_eQTLs	NA	Yes	Promoter_anchored_loops	1e-09	rs4919677;rs1163248;rs284843;rs11598702;rs1163072;rs1163073;rs729211;rs1712517:rs1712517:rs1163073	32
Surface Area	All Immune Traits	ENSG00000138175	ARL3	10	104433488	104474164	-1	protein_coding	403	ARL3	0.716101006738786	-0.600025748	1	0.181	49	2.3282e-11	0	eQTLGen_cis_eQTLs	NA	Yes	Promoter_anchored_loops:Adult_Cortex:Fetal_Cortex	1e-09	rs117621478;rs4919677;rs1163248;rs284843;rs11598702;rs1163073;rs1712517:rs1712517:rs1163073:rs1163072:rs117621478:rs4919677:rs1163248;rs284843:rs284843:rs1163248:rs11598702	32
Surface Area	All Immune Traits	ENSG00000156398	SFXN2	10	104474295	104503249	1	protein_coding	118980	SFXN2	0.00108457408549622	-0.837011237	0	0	74	1.5317e-46	0	PsychENCODE_eQTLs:eQTLGen_cis_eQTLs:GTEx/v8/Cells_EBV-transformed_lymphocytes	NA	Yes	Promoter_anchored_loops:Adult_Cortex:Fetal_Cortex	1e-09	rs4919677;rs1163248;rs284843;rs11598702;rs1163072;rs1712517;rs1163073;rs41287490;rs1712517:rs1712517:rs1163073:rs1163072:rs117621478:rs4919677:rs1163248;rs284843:rs284843:rs1163248:rs11598702	32
Surface Area	All Immune Traits	ENSG00000166272	WBP1L	10	104503727	104576021	1	protein_coding	54838	WBP1L	0.909387313715096	0.614640467	58	15.53	206	1.2408e-59	0	eQTLGen_cis_eQTLs:GTEx/v8/Whole_Blood	NA	Yes	Adult_Cortex:Fetal_Cortex:Left_Ventricle:Right_Ventricle	1e-09	rs117621478;rs4919677;rs1163248;rs284843;rs11598702;rs1163073;rs1163072;rs1712517;rs41287490;rs729211;rs117621478:rs4919677:rs1163248;rs284843:rs284843:rs1163248:rs11598702:rs1163073;rs1712517:rs1712517:rs1163073:rs1163072:rs729211:rs284843;rs4919677:rs1163072;rs11598702:rs1163073	32
Surface Area	All Immune Traits	ENSG00000252994	RNU6-1231P	10	104563686	104563788	1	snRNA	106480104	RNU6-1231P	NA	NA	31	13.81	0	NA	NA	NA	NA	Yes	Adult_Cortex:Left_Ventricle	1e-09	rs4919677;rs284843;rs1163248;rs117621478:rs1163248:rs11598702:rs1712517:rs4919677:rs1163248;rs284843:rs284843:rs284843;rs4919677:rs1163073;rs1712517:rs1163073:rs1163072	32
Surface Area	All Immune Traits	ENSG00000148795	CYP17A1	10	104590288	104597290	-1	protein_coding	1586	CYP17A1	0.0350306078051602	0.086681977	3	10.38	8	9.248e-07	0.00292333149476007	eQTLGen_cis_eQTLs	NA	Yes	Promoter_anchored_loops:Adult_Cortex:Left_Ventricle	1e-09	rs1163248;rs11598702;rs1163073;rs1712517:rs1163073:rs1163072:rs1712517:rs117621478:rs4919677:rs1163248;rs284843:rs284843:rs1163248:rs11598702:rs729211:rs284843;rs4919677	32
Surface Area	All Immune Traits	ENSG00000203886	CYP17A1-AS1	10	104592478	104594273	1	antisense	102724307	CYP17A1-AS1	NA	NA	3	10.38	9	0.000177949	0.013859101255664	PsychENCODE_eQTLs	NA	Yes	Promoter_anchored_loops:Adult_Cortex:Left_Ventricle	1e-09	rs1163248;rs11598702;rs1163073;rs1712517:rs1163073:rs1163072:rs1712517:rs117621478:rs4919677:rs1163248;rs284843:rs284843:rs1163248:rs11598702:rs729211:rs284843;rs4919677	32
Surface Area	All Immune Traits	ENSG00000213061	PFN1P11	10	104597768	104605230	-1	pseudogene	100873784	PFN1P11	NA	NA	4	10.38	23	0.000203923	0.0155743608050985	PsychENCODE_eQTLs	NA	Yes	Adult_Cortex:Fetal_Cortex:Left_Ventricle	1e-09	rs1163248;rs4919677;rs117621478:rs1163248:rs11598702:rs1163073;rs1712517:rs1712517:rs1163073:rs1163072:rs4919677:rs1163248;rs284843:rs284843:rs1163072;rs11598702:rs729211	32
Surface Area	All Immune Traits	ENSG00000236937	PTGES3P4	10	104605352	104605707	1	pseudogene	106480775	PTGES3P4	NA	NA	2	10.38	0	NA	NA	NA	NA	Yes	Adult_Cortex:Fetal_Cortex:Left_Ventricle	1e-09	rs1163248;rs117621478:rs1163248:rs11598702:rs1163073;rs1712517:rs1712517:rs1163073:rs1163072:rs4919677:rs1163248;rs284843:rs284843:rs1163072;rs11598702:rs729211	32
Surface Area	All Immune Traits	ENSG00000166275	C10orf32	10	104613980	104624718	1	protein_coding	119032	C10orf32	0.0316378611332373	0.490358211	1	6.441	209	3.27170000000001e-310	0	PsychENCODE_eQTLs:eQTLGen_cis_eQTLs:GTEx/v8/Cells_EBV-transformed_lymphocytes:GTEx/v8/Whole_Blood:GTEx/v8/Brain_Caudate_basal_ganglia:GTEx/v8/Brain_Cerebellar_Hemisphere:GTEx/v8/Brain_Cerebellum:GTEx/v8/Brain_Cortex:GTEx/v8/Brain_Frontal_Cortex_BA9:GTEx/v8/Brain_Nucleus_accumbens_basal_ganglia:GTEx/v8/Brain_Putamen_basal_ganglia	NA	Yes	Promoter_anchored_loops:Left_Ventricle	1e-09	rs1163248;rs4919677;rs284843;rs11598702;rs1163073;rs1163072;rs1712517;rs729211;rs41287490;rs1712517:rs1163072:rs41287490:rs1163248:rs1163073;rs1712517:rs1163073	32
Surface Area	All Immune Traits	ENSG00000270316	C10orf32-ASMT	10	104614029	104661656	1	protein_coding	100528007	C10orf32-ASMT	NA	NA	1	6.441	50	0.000744552	0.0175043117525955	PsychENCODE_eQTLs:BRAINEAC/CRBL:BRAINEAC/FCTX:BRAINEAC/THAL:BRAINEAC/aveALL	NA	Yes	Promoter_anchored_loops:Left_Ventricle	1e-09	rs1163248;rs1163073;rs11598702;rs1163072;rs729211;rs4919677;rs284843;rs1712517:rs1163072:rs41287490:rs1163248:rs1163073;rs1712517:rs1163073	32
Surface Area	All Immune Traits	ENSG00000214435	AS3MT	10	104629273	104661656	1	protein_coding	57412	AS3MT	5.09137965873753e-07	0.726881178	0	0	136	1.6681e-209	0	PsychENCODE_eQTLs:eQTLGen_cis_eQTLs:BRAINEAC/CRBL:BRAINEAC/FCTX:BRAINEAC/THAL:BRAINEAC/aveALL:GTEx/v8/Whole_Blood:GTEx/v8/Brain_Anterior_cingulate_cortex_BA24:GTEx/v8/Brain_Cerebellar_Hemisphere:GTEx/v8/Brain_Cerebellum:GTEx/v8/Brain_Cortex:GTEx/v8/Brain_Frontal_Cortex_BA9:GTEx/v8/Brain_Hippocampus:GTEx/v8/Brain_Hypothalamus:GTEx/v8/Brain_Nucleus_accumbens_basal_ganglia:GTEx/v8/Brain_Putamen_basa…	NA	Yes	Promoter_anchored_loops:Adult_Cortex:Left_Ventricle	1e-09	rs4919677;rs1163248;rs284843;rs11598702;rs1163073;rs1163072;rs729211;rs1712517;rs41287490;rs1712517:rs1163073:rs1163072:rs1163248:rs1163073	32
Surface Area	All Immune Traits	ENSG00000235266	RP11-753C18.8	10	104647631	104647945	-1	pseudogene	NA	NA	NA	NA	0	0	17	3.01065e-08	1.78674e-11	PsychENCODE_eQTLs:GTEx/v8/Brain_Cerebellar_Hemisphere:GTEx/v8/Brain_Cerebellum	NA	Yes	Promoter_anchored_loops:Left_Ventricle	1e-09	rs1163073;rs1163248;rs11598702;rs1163072;rs1712517:rs1712517:rs1163073:rs1163072;rs729211:rs1163248:rs1163072:rs729211	32
Surface Area	All Immune Traits	ENSG00000272912	RP11-724N1.1	10	104674342	104675161	1	lincRNA	NA	NA	NA	NA	0	0	11	7.12393e-09	3.12544e-16	GTEx/v8/Brain_Cerebellar_Hemisphere:GTEx/v8/Brain_Cerebellum	NA	Yes	Promoter_anchored_loops:Left_Ventricle	1e-09	rs11598702;rs1163072;rs1163073;rs1712517:rs1712517:rs1163073:rs1163072:rs1163248:rs1163072;rs729211:rs729211	32
Surface Area	All Immune Traits	ENSG00000148842	CNNM2	10	104678050	104849978	1	protein_coding	54805	CNNM2	0.994106430518482	-0.511524122	14	11.19	196	1.24031e-21	1.6994e-16	PsychENCODE_eQTLs:eQTLGen_cis_eQTLs:GTEx/v8/Whole_Blood	NA	Yes	Promoter_anchored_loops:Left_Ventricle	1e-09	rs1163248;rs11598702;rs117621478;rs4919677;rs1163073;rs284843;rs1163072;rs1712517;rs41287490;rs729211;rs1712517:rs1712517:rs1163073:rs1163072:rs1163248:rs1163072;rs729211:rs729211	32
Surface Area	All Immune Traits	ENSG00000076685	NT5C2	10	104845940	104953056	-1	protein_coding	22978	NT5C2	0.0521978626707803	0.04832858	10	12.71	179	2.5011e-38	0	PsychENCODE_eQTLs:eQTLGen_cis_eQTLs:GTEx/v8/Whole_Blood:GTEx/v8/Brain_Cerebellar_Hemisphere:GTEx/v8/Brain_Hippocampus:GTEx/v8/Brain_Putamen_basal_ganglia	NA	Yes	Promoter_anchored_loops:Adult_Cortex:Fetal_Cortex	1e-09	rs1163248;rs11598702;rs4919677;rs284843;rs1163073;rs1712517;rs41287490;rs729211;rs1712517:rs1712517:rs1163073:rs1163072:rs117621478:rs4919677:rs284843:rs1163248;rs284843:rs1163248:rs729211	32
Surface Area	All Immune Traits	ENSG00000237827	RP11-332O19.2	10	104884774	104885173	-1	pseudogene	NA	NA	NA	NA	1	2.537	0	NA	NA	NA	NA	Yes	Promoter_anchored_loops:Hippocampus:Left_Ventricle:Right_Ventricle:Neural_Progenitor_Cell	1e-09	rs1163248;rs1163248:rs117621478:rs4919677:rs1163248;rs284843:rs284843:rs284843;rs4919677:rs11598702:rs1163073:rs1163072;rs11598702:rs1712517:rs1163073;rs1712517:rs1163073;rs1163248:rs1163072	32
Surface Area	All Immune Traits	ENSG00000213277	MARCKSL1P1	10	104935311	104935851	1	pseudogene	100913183	MARCKSL1P1	NA	NA	3	0.934	22	3.243e-06	0.00934573793270102	eQTLGen_cis_eQTLs	NA	No	NA	1e-09	rs1163248;rs11598702;rs1163073	32
Surface Area	All Immune Traits	ENSG00000229256	ST13P13	10	104975466	104976557	1	pseudogene	401648	ST13P13	NA	NA	13	4.053	0	NA	NA	NA	NA	Yes	Promoter_anchored_loops:Left_Ventricle	1e-09	rs1163073;rs1163072;rs11598702;rs1712517;rs1712517:rs1712517:rs1163073:rs1163072:rs117621478:rs11598702:rs1163248	32
Surface Area	All Immune Traits	ENSG00000235376	RPEL1	10	105005644	105007773	1	protein_coding	729020	RPEL1	0.00239907188012324	NA	22	14.19	0	NA	NA	NA	NA	Yes	Promoter_anchored_loops:Adult_Cortex:Left_Ventricle:Right_Ventricle:Neural_Progenitor_Cell	1e-09	rs1163073;rs1712517;rs1163248;rs1163072;rs1163248:rs11598702:rs1163073:rs117621478:rs4919677:rs284843:rs1163248;rs284843	32
Surface Area	All Immune Traits	ENSG00000148798	INA	10	105036920	105050108	1	protein_coding	9118	INA	0.29291701476286	-0.860661456	37	12.17	155	3.68042e-60	1.10085655265733e-56	PsychENCODE_eQTLs:GTEx/v8/Brain_Cerebellar_Hemisphere:GTEx/v8/Brain_Frontal_Cortex_BA9:GTEx/v8/Brain_Putamen_basal_ganglia	NA	Yes	Adult_Cortex:Fetal_Cortex:Left_Ventricle:Right_Ventricle:Neural_Progenitor_Cell	1e-09	rs1163073;rs1712517;rs1163072;rs4919677;rs1163248;rs284843;rs11598702;rs729211;rs117621478:rs4919677:rs1163248;rs284843:rs284843:rs1163248:rs11598702:rs1712517:rs1163073:rs729211:rs1163072	32
Surface Area	All Immune Traits	ENSG00000156374	PCGF6	10	105062553	105110891	-1	protein_coding	84108	PCGF6	0.000251716409020373	-0.491784974	63	14.1	198	2.1208e-51	0	eQTLGen_cis_eQTLs	NA	Yes	Adult_Cortex:Fetal_Cortex	1e-09	rs1712517;rs1163073;rs1163072;rs41287490;rs4919677;rs1163248;rs284843;rs11598702;rs729211;rs117621478:rs4919677:rs1163248;rs284843:rs284843:rs1163248:rs1712517:rs1163073;rs1712517:rs1163072:rs1163073:rs729211	32
Surface Area	All Immune Traits	ENSG00000148835	TAF5	10	105127724	105148822	1	protein_coding	6877	TAF5	0.999555180536955	-0.333196464	30	22.5	0	NA	NA	NA	NA	Yes	Promoter_anchored_loops	1e-09	rs1712517;rs1163073;rs1163072;rs729211;rs4919677:rs284843;rs4919677:rs284843:rs11598702:rs1163073:rs1163072;rs11598702	32
Surface Area	All Immune Traits	ENSG00000173915	USMG5	10	105148798	105156223	-1	protein_coding	84833	USMG5	0.243352200194902	-0.219458172	17	16.95	202	3.27170000000001e-310	0	PsychENCODE_eQTLs:eQTLGen_cis_eQTLs:GTEx/v8/Cells_EBV-transformed_lymphocytes	NA	Yes	Adult_Cortex:Fetal_Cortex	1e-09	rs1712517;rs1163072;rs729211;rs1163073;rs4919677;rs1163248;rs284843;rs117621478;rs11598702;rs41287490;rs1712517:rs729211	32
Surface Area	All Immune Traits	ENSG00000221767	MIR1307	10	105154010	105154158	-1	miRNA	100302174	MIR1307	NA	NA	14	16.95	4	0.000513248	0.0337644348766378	PsychENCODE_eQTLs	NA	Yes	Adult_Cortex:Fetal_Cortex	1e-09	rs1712517;rs1163073;rs1712517:rs729211	32
Surface Area	All Immune Traits	ENSG00000148843	PDCD11	10	105156405	105206049	1	protein_coding	22984	PDCD11	0.468448697895289	-0.805378431	19	16.95	99	1.03934e-09	5.69057e-09	GTEx/v8/Whole_Blood:GTEx/v8/Brain_Cerebellar_Hemisphere:GTEx/v8/Brain_Cerebellum:GTEx/v8/Brain_Cortex	NA	Yes	Adult_Cortex:Fetal_Cortex	1e-09	rs1712517;rs1163073;rs1163072;rs729211;rs117621478;rs1163248;rs1712517:rs729211	32
Surface Area	All Immune Traits	ENSG00000138172	CALHM2	10	105206543	105212660	-1	protein_coding	51063	CALHM2	5.29267890521713e-07	-0.689941205	3	2.277	134	8.0299e-29	0	PsychENCODE_eQTLs:eQTLGen_cis_eQTLs:GTEx/v8/Whole_Blood:GTEx/v8/Brain_Putamen_basal_ganglia	NA	Yes	Adult_Cortex:Fetal_Cortex	1e-09	rs729211;rs11598702;rs1163073;rs1163072;rs1712517;rs1163248;rs117621478:rs1163248:rs11598702:rs1712517:rs1163073;rs1712517:rs1163072:rs1163073:rs729211:rs4919677:rs1163248;rs284843:rs284843	32
Surface Area	All Immune Traits	ENSG00000273485	RP11-225H22.7	10	105209953	105210609	1	antisense	NA	NA	NA	NA	2	2.277	0	NA	NA	NA	NA	Yes	Adult_Cortex:Fetal_Cortex	1e-09	rs729211;rs117621478:rs1163248:rs11598702:rs1712517:rs1163073;rs1712517:rs1163072:rs1163073:rs729211:rs4919677:rs1163248;rs284843:rs284843	32
Surface Area	All Immune Traits	ENSG00000234699	RP11-225H22.4	10	105212603	105222452	1	antisense	NA	NA	NA	NA	6	2.277	0	NA	NA	NA	NA	Yes	Adult_Cortex:Fetal_Cortex	1e-09	rs729211;rs117621478:rs1163248:rs11598702:rs1712517:rs1163073;rs1712517:rs1163072:rs1163073:rs729211:rs4919677:rs1163248;rs284843:rs284843	32
Surface Area	All Immune Traits	ENSG00000185933	CALHM1	10	105213144	105218645	-1	protein_coding	255022	CALHM1	9.35701997314557e-05	0.209560501	6	2.277	38	5.6039e-08	0.000240096038415366	PsychENCODE_eQTLs:eQTLGen_cis_eQTLs	NA	Yes	Adult_Cortex:Fetal_Cortex	1e-09	rs729211;rs1163073;rs1163248;rs1712517;rs1163072;rs11598702;rs117621478:rs1163248:rs11598702:rs1712517:rs1163073;rs1712517:rs1163072:rs1163073:rs729211:rs4919677:rs1163248;rs284843:rs284843	32
Surface Area	All Immune Traits	ENSG00000183128	CALHM3	10	105232561	105238997	-1	protein_coding	119395	CALHM3	NA	-0.052014803	4	1.927	0	NA	NA	NA	NA	Yes	Promoter_anchored_loops:Adult_Cortex	1e-09	rs729211;rs1163073:rs1712517:rs1163072;rs729211:rs729211	32
Surface Area	All Immune Traits	ENSG00000107954	NEURL1	10	105253736	105352309	1	protein_coding	9148	NEURL1	0.537569854397269	0.420609325	2	10.5	0	NA	NA	NA	NA	Yes	Promoter_anchored_loops:Adult_Cortex:Fetal_Cortex	1e-09	rs117621478;rs1163073:rs1163072;rs729211:rs1712517:rs1163073;rs1712517:rs1163072:rs729211	32
Surface Area	All Immune Traits	ENSG00000107957	SH3PXD2A	10	105348285	105615301	-1	protein_coding	9644	SH3PXD2A	0.232738023334583	-1.211549812	1	2.475	181	2.2542e-33	0	eQTLGen_cis_eQTLs	NA	No	NA	1e-09	rs117621478;rs4919677;rs284843;rs1163248;rs11598702;rs1163073;rs1163072;rs1712517;rs41287490;rs729211	32
Surface Area	All Immune Traits	ENSG00000187079	TEAD1	11	12695969	12966298	1	protein_coding	7003	TEAD1	NA	-1.702116782	79	16.56	0	NA	NA	NA	NA	Yes	Left_Ventricle:Right_Ventricle:Neural_Progenitor_Cell	1e-09	rs35069643;rs12421067;rs7927865;rs35069643:rs35069643;rs12421067:rs7927865:rs12421067	33
Surface Area	All Immune Traits	ENSG00000254688	RP11-47J17.3	11	12843982	12845214	-1	antisense	NA	NA	NA	NA	15	10.47	0	NA	NA	NA	NA	Yes	Left_Ventricle:Right_Ventricle:Neural_Progenitor_Cell	1e-09	rs35069643;rs12421067;rs7927865;rs35069643:rs12421067:rs35069643;rs12421067:rs7927865	33
Surface Area	All Immune Traits	ENSG00000255067	RP11-47J17.1	11	12870342	12870980	1	sense_intronic	NA	NA	NA	NA	37	9.824	0	NA	NA	NA	NA	Yes	Left_Ventricle:Right_Ventricle:Neural_Progenitor_Cell	1e-09	rs7927865;rs12421067;rs35069643:rs12421067:rs35069643;rs12421067:rs7927865	33
Surface Area	All Immune Traits	ENSG00000156599	ZDHHC5	11	57435219	57468659	1	protein_coding	25921	ZDHHC5	0.999924209308766	-0.831024563	0	0	1	2.5788e-06	0.00745138426122251	eQTLGen_cis_eQTLs	NA	Yes	Left_Ventricle	NA	rs11229347	34
Surface Area	All Immune Traits	ENSG00000110031	LPXN	11	58294344	58345693	-1	protein_coding	9404	LPXN	0.0172004433087515	-0.50183358	1	2.828	3	7.0068e-16	0	eQTLGen_cis_eQTLs	NA	No	NA	1e-09	rs11229347	34
Surface Area	All Immune Traits	ENSG00000167535	CACNB3	12	49207577	49222724	1	protein_coding	784	CACNB3	0.0495836525739543	NA	0	0	40	1.3889e-79	0	eQTLGen_cis_eQTLs:GTEx/v8/Whole_Blood:GTEx/v8/Brain_Cerebellar_Hemisphere:GTEx/v8/Brain_Cerebellum:GTEx/v8/Brain_Nucleus_accumbens_basal_ganglia	NA	Yes	Fetal_Cortex	1e-09	rs11168839	36
Surface Area	All Immune Traits	ENSG00000134285	FKBP11	12	49315301	49320257	-1	protein_coding	51303	FKBP11	2.22757446059631e-05	-0.007956833	0	0	36	5.0239e-42	0	PsychENCODE_eQTLs:eQTLGen_cis_eQTLs:GTEx/v8/Brain_Cerebellum	NA	Yes	Adult_Cortex:Fetal_Cortex	1e-09	rs11168839	36
Surface Area	All Immune Traits	ENSG00000181418	DDN	12	49388932	49393092	-1	protein_coding	23109	DDN	0.986679783745218	-0.593068326	6	10.18	0	NA	NA	NA	NA	Yes	Adult_Cortex:Fetal_Cortex	1e-09	rs11168839	36
Surface Area	All Immune Traits	ENSG00000257913	RP11-386G11.5	12	49392150	49412988	1	antisense	105369758	DDN-AS1	NA	NA	19	18.98	28	2.2146e-05	0.0192786	GTEx/v8/Whole_Blood	NA	Yes	Adult_Cortex:Fetal_Cortex	1e-09	rs11168839	36
Surface Area	All Immune Traits	ENSG00000181929	PRKAG1	12	49396057	49412980	-1	protein_coding	5571	PRKAG1	0.00163708742661498	-0.36111794	19	18.98	39	7.19901e-10	2.65839e-06	PsychENCODE_eQTLs:GTEx/v8/Cells_EBV-transformed_lymphocytes:GTEx/v8/Whole_Blood	NA	Yes	Adult_Cortex:Fetal_Cortex	1e-09	rs11168839	36
Surface Area	All Immune Traits	ENSG00000167548	KMT2D	12	49412758	49453557	-1	protein_coding	8085	KMT2D	0.999999999999995	-1.38903777	27	18.98	0	NA	NA	NA	NA	Yes	Adult_Cortex:Fetal_Cortex	1e-09	rs11168839	36
Surface Area	All Immune Traits	ENSG00000167550	RHEBL1	12	49458468	49463808	-1	protein_coding	121268	RHEBL1	3.29298900292704e-06	-0.739691541	9	10.56	40	8.24431e-14	2.74388074397043e-11	PsychENCODE_eQTLs:eQTLGen_cis_eQTLs:GTEx/v8/Brain_Caudate_basal_ganglia:GTEx/v8/Brain_Cerebellar_Hemisphere:GTEx/v8/Brain_Cortex:GTEx/v8/Brain_Frontal_Cortex_BA9:GTEx/v8/Brain_Nucleus_accumbens_basal_ganglia:GTEx/v8/Brain_Putamen_basal_ganglia	NA	No	NA	1e-09	rs11168839	36
Surface Area	All Immune Traits	ENSG00000139549	DHH	12	49483204	49488602	-1	protein_coding	50846	DHH	0.259714235022627	-0.226342192	5	3.455	0	NA	NA	NA	NA	Yes	Adult_Cortex:Fetal_Cortex	1e-09	rs11168839	36
Surface Area	All Immune Traits	ENSG00000257346	RP11-386G11.8	12	49483991	49487095	1	antisense	NA	NA	NA	NA	5	3.455	0	NA	NA	NA	NA	Yes	Adult_Cortex:Fetal_Cortex	1e-09	rs11168839	36
Surface Area	All Immune Traits	ENSG00000258017	RP11-386G11.10	12	49521565	49541652	1	antisense	NA	NA	NA	NA	0	0	39	4.05447e-07	1.43176e-09	PsychENCODE_eQTLs:GTEx/v8/Cells_EBV-transformed_lymphocytes:GTEx/v8/Whole_Blood:GTEx/v8/Brain_Caudate_basal_ganglia:GTEx/v8/Brain_Cerebellar_Hemisphere:GTEx/v8/Brain_Cerebellum:GTEx/v8/Brain_Frontal_Cortex_BA9:GTEx/v8/Brain_Hippocampus:GTEx/v8/Brain_Nucleus_accumbens_basal_ganglia	NA	Yes	Fetal_Cortex	1e-09	rs11168839	36
Surface Area	All Immune Traits	ENSG00000123416	TUBA1B	12	49521565	49525180	-1	protein_coding	10376	TUBA1B	0.828418234696983	NA	0	0	35	2.3259e-15	0	eQTLGen_cis_eQTLs	NA	Yes	Fetal_Cortex	1e-09	rs11168839	36
Surface Area	All Immune Traits	ENSG00000167553	TUBA1C	12	49582519	49667114	1	protein_coding	84790	TUBA1C	0.840150770014777	NA	0	0	37	6.0915e-96	0	PsychENCODE_eQTLs:eQTLGen_cis_eQTLs:GTEx/v8/Brain_Amygdala:GTEx/v8/Brain_Caudate_basal_ganglia:GTEx/v8/Brain_Cortex:GTEx/v8/Brain_Frontal_Cortex_BA9:GTEx/v8/Brain_Hippocampus:GTEx/v8/Brain_Putamen_basal_ganglia:GTEx/v8/Brain_Spinal_cord_cervical_c-1	NA	Yes	Promoter_anchored_loops	1e-09	rs11168839	36
Surface Area	All Immune Traits	ENSG00000258232	RP11-161H23.5	12	49658939	49667089	-1	antisense	NA	NA	NA	NA	0	0	7	0.000614489	0.0391068363839671	PsychENCODE_eQTLs	NA	Yes	Promoter_anchored_loops	1e-09	rs11168839	36
Surface Area	All Immune Traits	ENSG00000257605	RP11-680A11.5	12	53692449	53694098	-1	antisense	NA	NA	NA	NA	0	0	2	4.43432e-05	3.59675e-05	GTEx/v8/Whole_Blood	NA	Yes	Left_Ventricle	NA	rs17708817;rs11171739:rs11171731	1 day, 13:38:00
Surface Area	All Immune Traits	ENSG00000012822	CALCOCO1	12	54104903	54121529	-1	protein_coding	57658	CALCOCO1	0.171891880753814	-0.438132223	4	4.003	2	3.0553e-09	0.000108420672208168	eQTLGen_trans_eQTLs	NA	No	NA	1e-09	rs17708817;rs1575676	20:37:00
Surface Area	All Immune Traits	ENSG00000135424	ITGA7	12	56078352	56109827	-1	protein_coding	3679	ITGA7	1.80979797287063e-09	NA	0	0	12	9.95626e-06	0.001086980555381	PsychENCODE_eQTLs	NA	Yes	Promoter_anchored_loops:Adult_Cortex:Fetal_Cortex:Left_Ventricle	1e-09	rs11171739;rs11171739:rs11171731	38
Surface Area	All Immune Traits	ENSG00000258311	RP11-644F5.10	12	56109820	56118487	1	protein_coding	NA	NA	NA	NA	0	0	42	4.5375e-26	0	eQTLGen_cis_eQTLs	NA	Yes	Promoter_anchored_loops:Adult_Cortex:Fetal_Cortex:Left_Ventricle	1e-09	rs11171731;rs11171739;rs11171739:rs11171731	38
Surface Area	All Immune Traits	ENSG00000135441	BLOC1S1	12	56109820	56113871	1	protein_coding	2647	BLOC1S1	0.205801576114329	-0.062260397	0	0	1	0.000272001	0.0198932505436429	PsychENCODE_eQTLs	NA	Yes	Promoter_anchored_loops:Adult_Cortex:Fetal_Cortex:Left_Ventricle	1e-09	rs11171731;rs11171739:rs11171731	38
Surface Area	All Immune Traits	ENSG00000135437	RDH5	12	56114151	56118489	1	protein_coding	5959	RDH5	3.1134515694943e-06	-0.323682543	0	0	3	2.507e-09	2.60365813968626e-05	eQTLGen_cis_eQTLs	NA	Yes	Adult_Cortex:Fetal_Cortex:Left_Ventricle	NA	rs11171731;rs11171739;rs11171739:rs11171731	38
Surface Area	All Immune Traits	ENSG00000135414	GDF11	12	56137064	56150911	1	protein_coding	10220	GDF11	0.963838119160384	-1.574930899	0	0	37	4.9333e-15	0	eQTLGen_cis_eQTLs	NA	Yes	Promoter_anchored_loops:Adult_Cortex:Fetal_Cortex	1e-09	rs11171739;rs11171731;rs11171739:rs11171731	38
Surface Area	All Immune Traits	ENSG00000205323	SARNP	12	56146247	56211540	-1	protein_coding	84324	SARNP	0.989074046382946	-0.001777001	0	0	1	1.5434e-05	0.042570281124498	eQTLGen_cis_eQTLs	NA	Yes	Adult_Cortex:Fetal_Cortex	NA	rs11171739;rs11171739:rs11171731	38
Surface Area	All Immune Traits	ENSG00000135392	DNAJC14	12	56214744	56224608	-1	protein_coding	85406	DNAJC14	0.999707754511218	-0.653037347	0	0	5	7.2505e-06	0.0206418454550887	eQTLGen_cis_eQTLs	NA	Yes	Promoter_anchored_loops	NA	rs11171739	38
Surface Area	All Immune Traits	ENSG00000170473	WIBG	12	56295197	56326402	-1	protein_coding	84305	WIBG	0.862135667337759	-0.771935535	0	0	5	5.3442e-06	0.0153666146645866	eQTLGen_cis_eQTLs	NA	Yes	Adult_Cortex:Fetal_Cortex	1e-09	rs11171731;rs11171739:rs11171731	38
Surface Area	All Immune Traits	ENSG00000185664	PMEL	12	56347889	56367101	-1	protein_coding	6490	PMEL	1.12363431292712e-07	0.028862656	2	22.1	0	NA	NA	NA	NA	Yes	Fetal_Cortex	NA	rs11171731;rs11171739	38
Surface Area	All Immune Traits	ENSG00000123374	CDK2	12	56360553	56366568	1	protein_coding	1017	CDK2	0.958299189494179	0.034174245	2	22.1	0	NA	NA	NA	NA	Yes	Fetal_Cortex	NA	rs11171731;rs11171739	38
Surface Area	All Immune Traits	ENSG00000258554	RP11-973D8.4	12	56360622	56361258	-1	antisense	NA	NA	NA	NA	1	22.1	0	NA	NA	NA	NA	Yes	Fetal_Cortex	NA	rs11171731	38
Surface Area	All Immune Traits	ENSG00000111540	RAB5B	12	56367697	56388490	1	protein_coding	5869	RAB5B	0.215698853711726	-0.941661501	10	22.1	8	1.8145e-07	0.000611964531035344	eQTLGen_cis_eQTLs	NA	Yes	Fetal_Cortex	1e-09	rs11171731;rs11171739	38
Surface Area	All Immune Traits	ENSG00000255990	AC034102.1	12	56385991	56388469	1	pseudogene	NA	NA	NA	NA	8	15.06	0	NA	NA	NA	NA	Yes	Fetal_Cortex	NA	rs11171739;rs11171731	38
Surface Area	All Immune Traits	ENSG00000139531	SUOX	12	56390964	56400425	1	protein_coding	6821	SUOX	0.00208476865750542	0.565693564	10	15.06	48	3.27170000000001e-310	0	PsychENCODE_eQTLs:eQTLGen_cis_eQTLs:GTEx/v8/Whole_Blood:GTEx/v8/Brain_Amygdala:GTEx/v8/Brain_Anterior_cingulate_cortex_BA24:GTEx/v8/Brain_Caudate_basal_ganglia:GTEx/v8/Brain_Cerebellar_Hemisphere:GTEx/v8/Brain_Cerebellum:GTEx/v8/Brain_Cortex:GTEx/v8/Brain_Frontal_Cortex_BA9:GTEx/v8/Brain_Hippocampus:GTEx/v8/Brain_Hypothalamus:GTEx/v8/Brain_Nucleus_accumbens_basal_ganglia:GTEx/v8/Brain_Putamen_bas…	NA	Yes	Promoter_anchored_loops:Adult_Cortex	1e-09	rs11171739;rs11171731;rs11171739:rs11171731	38
Surface Area	All Immune Traits	ENSG00000123411	IKZF4	12	56401443	56432219	1	protein_coding	64375	IKZF4	0.953608121096321	-1.667874082	15	9.023	20	1.3628e-07	0.00045101478326234	eQTLGen_cis_eQTLs:GTEx/v8/Cells_EBV-transformed_lymphocytes	NA	Yes	Adult_Cortex:Fetal_Cortex:Left_Ventricle	NA	rs11171739;rs11171739:rs11171731	38
Surface Area	All Immune Traits	ENSG00000257449	RP11-603J24.4	12	56423433	56435590	-1	antisense	NA	NA	NA	NA	10	9.023	0	NA	NA	NA	NA	Yes	Adult_Cortex:Fetal_Cortex:Left_Ventricle	1e-09	rs11171739;rs11171731;rs11171739:rs11171731	38
Surface Area	All Immune Traits	ENSG00000197728	RPS26	12	56435637	56438116	1	protein_coding	6231	RPS26	0.753342825086325	-0.144335561	10	9.023	47	3.27170000000001e-310	0	PsychENCODE_eQTLs:eQTLGen_cis_eQTLs:GTEx/v8/Cells_EBV-transformed_lymphocytes:GTEx/v8/Whole_Blood:GTEx/v8/Brain_Amygdala:GTEx/v8/Brain_Anterior_cingulate_cortex_BA24:GTEx/v8/Brain_Caudate_basal_ganglia:GTEx/v8/Brain_Cerebellar_Hemisphere:GTEx/v8/Brain_Cerebellum:GTEx/v8/Brain_Cortex:GTEx/v8/Brain_Frontal_Cortex_BA9:GTEx/v8/Brain_Hippocampus:GTEx/v8/Brain_Hypothalamus:GTEx/v8/Brain_Nucleus_accumbe…	NA	Yes	Adult_Cortex:Fetal_Cortex:Left_Ventricle	1e-09	rs11171739;rs11171731;rs11171739:rs11171731	38
Surface Area	All Immune Traits	ENSG00000065361	ERBB3	12	56473641	56497289	1	protein_coding	2065	ERBB3	4.35825057327711e-06	-0.325930927	21	10.33	42	2.0468e-94	0	PsychENCODE_eQTLs:eQTLGen_cis_eQTLs:GTEx/v8/Brain_Putamen_basal_ganglia	NA	No	NA	1e-09	rs11171739;rs11171731	38
Surface Area	All Immune Traits	ENSG00000229117	RPL41	12	56510370	56511727	1	protein_coding	6171	RPL41	0.0415295991097929	-0.789540005	1	11.76	0	NA	NA	NA	NA	Yes	Adult_Cortex:Fetal_Cortex:Hippocampus:Left_Ventricle:Right_Ventricle:Neural_Progenitor_Cell	NA	rs11171731;rs11171739:rs11171731	38
Surface Area	All Immune Traits	ENSG00000135482	ZC3H10	12	56511943	56516278	1	protein_coding	84872	ZC3H10	0.792020464408796	-0.739787864	1	11.76	0	NA	NA	NA	NA	Yes	Adult_Cortex:Fetal_Cortex:Hippocampus:Left_Ventricle:Right_Ventricle:Neural_Progenitor_Cell	NA	rs11171731;rs11171739:rs11171731	38
Surface Area	All Immune Traits	ENSG00000139641	ESYT1	12	56512034	56538455	1	protein_coding	23344	ESYT1	2.14071709405869e-07	-0.572299547	2	11.76	7	5.8079e-11	0	eQTLGen_cis_eQTLs	NA	Yes	Adult_Cortex:Fetal_Cortex:Hippocampus:Left_Ventricle:Right_Ventricle:Neural_Progenitor_Cell	NA	rs11171731;rs11171739;rs11171739:rs11171731	38
Surface Area	All Immune Traits	ENSG00000258345	RP11-603J24.6	12	56512752	56513723	-1	antisense	NA	NA	NA	NA	1	11.76	0	NA	NA	NA	NA	Yes	Adult_Cortex:Fetal_Cortex:Hippocampus:Left_Ventricle:Right_Ventricle:Neural_Progenitor_Cell	NA	rs11171731;rs11171739:rs11171731	38
Surface Area	All Immune Traits	ENSG00000257809	RP11-603J24.14	12	56544580	56552004	-1	antisense	NA	NA	NA	NA	1	9.726	0	NA	NA	NA	NA	Yes	Adult_Cortex:Fetal_Cortex	NA	rs11171731	38
Surface Area	All Immune Traits	ENSG00000196465	MYL6B	12	56546040	56553431	1	protein_coding	140465	MYL6B	0.00373381128610738	-0.586632914	1	9.726	42	8.508e-36	0	PsychENCODE_eQTLs:eQTLGen_cis_eQTLs	NA	Yes	Adult_Cortex:Fetal_Cortex	1e-09	rs11171731;rs11171739;rs11171739:rs11171731	38
Surface Area	All Immune Traits	ENSG00000092841	MYL6	12	56551945	56557280	1	protein_coding	4637	MYL6	0.256616370152787	NA	2	9.726	12	8.7344e-07	0.0027661923454367	eQTLGen_cis_eQTLs	NA	Yes	Adult_Cortex:Fetal_Cortex	1e-09	rs11171731;rs11171739	38
Surface Area	All Immune Traits	ENSG00000258199	RP11-977G19.5	12	56556143	56584068	-1	sense_overlapping	NA	NA	NA	NA	3	9.726	0	NA	NA	NA	NA	Yes	Adult_Cortex:Fetal_Cortex:Hippocampus:Left_Ventricle:Right_Ventricle:Neural_Progenitor_Cell	NA	rs11171731;rs11171739:rs11171731	38
Surface Area	All Immune Traits	ENSG00000139613	SMARCC2	12	56556767	56583351	-1	protein_coding	6601	SMARCC2	0.999999989058527	NA	3	9.726	21	4.8552e-23	0	eQTLGen_cis_eQTLs	NA	Yes	Adult_Cortex:Fetal_Cortex:Hippocampus:Left_Ventricle:Right_Ventricle:Neural_Progenitor_Cell	1e-09	rs11171731;rs11171739;rs11171739:rs11171731	38
Surface Area	All Immune Traits	ENSG00000266023	RN7SL770P	12	56588931	56589180	1	misc_RNA	NA	RN7SL770P	NA	NA	1	6.707	0	NA	NA	NA	NA	Yes	Adult_Cortex:Fetal_Cortex:Hippocampus:Left_Ventricle:Right_Ventricle:Neural_Progenitor_Cell	NA	rs11171731;rs11171739:rs11171731	38
Surface Area	All Immune Traits	ENSG00000181852	RNF41	12	56598285	56615717	-1	protein_coding	10193	RNF41	0.856083577085887	-0.464628457	0	0	13	4.3358e-06	0.0124104293370266	eQTLGen_cis_eQTLs	NA	Yes	Adult_Cortex:Fetal_Cortex	NA	rs11171739;rs11171731	38
Surface Area	All Immune Traits	ENSG00000257727	CNPY2	12	56703626	56710120	-1	protein_coding	10330	CNPY2	0.0300953472407302	-1.021314909	0	0	1	4.0656e-06	0.0117143717987346	eQTLGen_cis_eQTLs	NA	Yes	Adult_Cortex:Fetal_Cortex:Left_Ventricle:Right_Ventricle	NA	rs11171739;rs11171739:rs11171731	38
Surface Area	All Immune Traits	ENSG00000170581	STAT2	12	56735381	56753939	-1	protein_coding	6773	STAT2	0.0410947373611941	-0.318374518	0	0	36	1.4737e-14	0	eQTLGen_cis_eQTLs	NA	Yes	Adult_Cortex:Fetal_Cortex	1e-09	rs11171739;rs11171731;rs11171739:rs11171731	38
Surface Area	All Immune Traits	ENSG00000176422	SPRYD4	12	56862301	56864763	1	protein_coding	283377	SPRYD4	0.000589211754630036	-0.887332374	0	0	6	4.1645e-06	0.0119698795180723	eQTLGen_cis_eQTLs	NA	Yes	Promoter_anchored_loops:Adult_Cortex:Fetal_Cortex:Left_Ventricle	1e-09	rs11171731;rs11171739;rs11171739:rs11171731	38
Surface Area	All Immune Traits	ENSG00000076067	RBMS2	12	56915713	56984745	1	protein_coding	5939	RBMS2	0.00291479790209536	0.334872415	0	0	23	1.7264e-08	9.59324635456639e-05	eQTLGen_cis_eQTLs	NA	Yes	Adult_Cortex:Fetal_Cortex:Left_Ventricle	1e-09	rs11171731;rs11171739	38
Surface Area	All Immune Traits	ENSG00000174106	LEMD3	12	65563351	65642107	1	protein_coding	23592	LEMD3	0.998968434807237	-0.755533028	0	0	2	2.0144e-07	0.000661177644710579	eQTLGen_cis_eQTLs	NA	Yes	Left_Ventricle	1e-09	rs7312464;rs11175947:rs12298541:rs151174669:rs7312464:rs151174669;rs61921611:rs61921611:rs7312464;rs10400419:rs1600575:rs151174669;rs1600575:rs61921611;rs1600575:rs10400419	39
Surface Area	All Immune Traits	ENSG00000149948	HMGA2	12	66217911	66360075	1	protein_coding	8091	HMGA2	0.733852103838821	0.335144422	47	15.24	0	NA	NA	NA	NA	Yes	Left_Ventricle	1e-09	rs12298541;rs11175947;rs151174669;rs7312464;rs61921611;rs151174669:rs7312464:rs151174669;rs61921611:rs61921611:rs7312464;rs10400419:rs1600575:rs151174669;rs1600575:rs61921611;rs1600575:rs10400419	39
Surface Area	All Immune Traits	ENSG00000267942	AC090673.2	12	66291518	66317967	-1	protein_coding	NA	NA	NA	NA	16	13.43	0	NA	NA	NA	NA	Yes	Left_Ventricle:Neural_Progenitor_Cell	1e-09	rs11175947;rs12298541;rs151174669;rs7312464;rs151174669:rs7312464:rs151174669;rs61921611:rs61921611:rs7312464;rs10400419:rs1600575:rs151174669;rs1600575:rs61921611;rs1600575:rs10400419	39
Surface Area	All Immune Traits	ENSG00000256083	RP11-366L20.3	12	66328557	66342259	-1	antisense	NA	NA	NA	NA	27	13.43	0	NA	NA	NA	NA	Yes	Left_Ventricle:Neural_Progenitor_Cell	1e-09	rs151174669;rs7312464;rs11175947:rs12298541:rs151174669:rs7312464:rs151174669;rs61921611:rs61921611:rs7312464;rs10400419:rs1600575:rs151174669;rs1600575:rs61921611;rs1600575:rs10400419	39
Surface Area	All Immune Traits	ENSG00000067715	SYT1	12	79257773	79845788	1	protein_coding	6857	SYT1	0.837180354589946	-1.215283599	64	16.44	1	9.79106e-05	1.74828e-09	GTEx/v8/Whole_Blood	NA	Yes	Fetal_Cortex:Left_Ventricle	1e-09	rs7310450;rs11114203;rs11114203:rs7310450	40
Surface Area	All Immune Traits	ENSG00000257474	RP11-359M6.1	12	79933983	79944315	1	lincRNA	NA	NA	NA	NA	24	7.641	0	NA	NA	NA	NA	Yes	Left_Ventricle	NA	rs11114203	40
Surface Area	All Immune Traits	ENSG00000257956	RP11-359M6.3	12	79952562	79952946	1	pseudogene	NA	NA	NA	NA	11	7.641	0	NA	NA	NA	NA	Yes	Left_Ventricle	NA	rs11114203	40
Surface Area	All Immune Traits	ENSG00000177425	PAWR	12	79968759	80084877	-1	protein_coding	5074	PAWR	0.442459924660124	-2.567717454	48	12.11	145	1.10557e-06	0.00104141903962421	PsychENCODE_eQTLs:GTEx/v8/Brain_Caudate_basal_ganglia:GTEx/v8/Brain_Cortex:GTEx/v8/Brain_Frontal_Cortex_BA9	NA	Yes	Left_Ventricle	1e-09	rs11114203;rs7310450	40
Surface Area	All Immune Traits	ENSG00000258048	RP11-530C5.1	12	80083924	80172231	1	lincRNA	NA	NA	NA	NA	13	12.11	0	NA	NA	NA	NA	Yes	Left_Ventricle	1e-09	rs11114203	40
Surface Area	All Immune Traits	ENSG00000229938	MYO16-AS2	13	109753609	109754267	-1	antisense	100874067	MYO16-AS2	NA	NA	1	0.923	0	NA	NA	NA	NA	Yes	Left_Ventricle	NA	rs72656230	41
Surface Area	All Immune Traits	ENSG00000134871	COL4A2	13	110958159	111165374	1	protein_coding	1284	COL4A2	2.10928692329967e-06	NA	74	15.56	0	NA	NA	NA	NA	Yes	Promoter_anchored_loops	1e-09	rs1999013;rs4773174;rs34011931;rs61963241;rs1999013:rs4773174:rs4773174;rs1999013:rs34011931	42
Surface Area	All Immune Traits	ENSG00000129562	DAD1	14	23033805	23058175	-1	protein_coding	1603	DAD1	0.276496725647528	0.946033755	0	0	4	1.0427e-06	0.00851125216387767	eQTLGen_trans_eQTLs	NA	Yes	Promoter_anchored_loops:Adult_Cortex:Fetal_Cortex:Left_Ventricle:Neural_Progenitor_Cell	1e-09	rs11171739;rs8017620	1 day, 14:43:00
Surface Area	All Immune Traits	ENSG00000139890	REM2	14	23352374	23356895	1	protein_coding	161253	REM2	0.00050240605135054	NA	0	0	17	3.2912e-10	0	eQTLGen_cis_eQTLs	NA	Yes	Adult_Cortex:Fetal_Cortex	1e-09	rs8017620	43
Surface Area	All Immune Traits	ENSG00000100461	RBM23	14	23369854	23388393	-1	protein_coding	55147	RBM23	4.62938214208565e-08	0.647169823	4	5.177	18	3.9251e-26	0	eQTLGen_cis_eQTLs:GTEx/v8/Brain_Cerebellar_Hemisphere:GTEx/v8/Brain_Cerebellum	NA	Yes	Adult_Cortex:Fetal_Cortex	1e-09	rs8017620	43
Surface Area	All Immune Traits	ENSG00000237054	PRMT5-AS1	14	23388665	23396105	1	antisense	100505758	PRMT5-AS1	NA	NA	4	12.75	18	1.2119e-18	0	eQTLGen_cis_eQTLs:GTEx/v8/Whole_Blood	NA	Yes	Adult_Cortex:Fetal_Cortex	1e-09	rs8017620	43
Surface Area	All Immune Traits	ENSG00000100462	PRMT5	14	23389720	23398794	-1	protein_coding	10419	PRMT5	0.994806432825256	0.523960061	4	12.75	18	3.27170000000001e-310	0	eQTLGen_cis_eQTLs:GTEx/v8/Whole_Blood	NA	No	NA	1e-09	rs8017620	43
Surface Area	All Immune Traits	ENSG00000257285	RP11-298I3.1	14	23398818	23424771	1	antisense	101926933	LOC101926933	NA	NA	9	12.75	18	1.5707e-233	0	PsychENCODE_eQTLs:eQTLGen_cis_eQTLs:GTEx/v8/Whole_Blood:GTEx/v8/Brain_Cortex	NA	No	NA	1e-09	rs8017620	43
Surface Area	All Immune Traits	ENSG00000092036	HAUS4	14	23415437	23426370	-1	protein_coding	54930	HAUS4	0.036809880472709	-0.346788917	6	7.346	18	3.27170000000001e-310	0	PsychENCODE_eQTLs:eQTLGen_cis_eQTLs:GTEx/v8/Whole_Blood:GTEx/v8/Brain_Amygdala:GTEx/v8/Brain_Caudate_basal_ganglia:GTEx/v8/Brain_Cerebellar_Hemisphere:GTEx/v8/Brain_Cerebellum:GTEx/v8/Brain_Cortex:GTEx/v8/Brain_Hippocampus:GTEx/v8/Brain_Nucleus_accumbens_basal_ganglia:GTEx/v8/Brain_Putamen_basal_ganglia:GTEx/v8/Brain_Spinal_cord_cervical_c-1	NA	Yes	Adult_Cortex:Fetal_Cortex:Left_Ventricle	1e-09	rs8017620	43
Surface Area	All Immune Traits	ENSG00000259132	RP11-298I3.5	14	23415479	23451467	-1	protein_coding	NA	NA	NA	NA	11	10.68	5	3.48972e-05	0.00333652348472941	PsychENCODE_eQTLs	NA	Yes	Adult_Cortex:Fetal_Cortex:Left_Ventricle	1e-09	rs8017620	43
Surface Area	All Immune Traits	ENSG00000265037	MIR4707	14	23426159	23426238	-1	miRNA	100616424	MIR4707	NA	NA	5	7.346	0	NA	NA	NA	NA	Yes	Adult_Cortex:Fetal_Cortex:Left_Ventricle	1e-09	rs8017620	43
Surface Area	All Immune Traits	ENSG00000129474	AJUBA	14	23440383	23451851	-1	protein_coding	84962	AJUBA	0.83340004755109	-0.909577558	7	10.68	0	NA	NA	NA	NA	Yes	Adult_Cortex:Fetal_Cortex:Left_Ventricle	1e-09	rs8017620	43
Surface Area	All Immune Traits	ENSG00000258457	RP11-298I3.4	14	23451907	23468287	1	antisense	107984660	LOC107984660	NA	NA	8	10.68	0	NA	NA	NA	NA	Yes	Adult_Cortex:Fetal_Cortex:Left_Ventricle	1e-09	rs8017620	43
Surface Area	All Immune Traits	ENSG00000100802	C14orf93	14	23456110	23479375	-1	protein_coding	60686	C14orf93	0.0321277715658725	0.584703175	7	10.68	0	NA	NA	NA	NA	Yes	Adult_Cortex:Fetal_Cortex:Left_Ventricle	1e-09	rs8017620	43
Surface Area	All Immune Traits	ENSG00000100804	PSMB5	14	23485752	23504439	-1	protein_coding	5693	PSMB5	0.758964107014505	-0.163044345	1	7.994	16	2.0029e-13	0	eQTLGen_cis_eQTLs:GTEx/v8/Brain_Cerebellum	NA	Yes	Promoter_anchored_loops	1e-09	rs8017620	43
Surface Area	All Immune Traits	ENSG00000222028	PSMB11	14	23511376	23513269	1	protein_coding	122706	PSMB11	0.0171391308148329	0.865546339	0	0	16	9.6739e-29	0	eQTLGen_cis_eQTLs	NA	Yes	Promoter_anchored_loops:Adult_Cortex:Fetal_Cortex	1e-09	rs8017620	43
Surface Area	All Immune Traits	ENSG00000139880	CDH24	14	23516271	23526747	-1	protein_coding	64403	CDH24	6.70386871764034e-05	NA	0	0	3	0.000134692	0.0109051831382464	PsychENCODE_eQTLs	NA	Yes	Promoter_anchored_loops:Left_Ventricle	1e-09	rs8017620	43
Surface Area	All Immune Traits	ENSG00000092068	SLC7A8	14	23594504	23652883	-1	protein_coding	23428	SLC7A8	0.000166180404409209	0.288410986	0	0	7	3.5022e-07	0.00113326727768145	eQTLGen_cis_eQTLs	NA	Yes	Adult_Cortex:Fetal_Cortex	1e-09	rs8017620	43
Surface Area	All Immune Traits	ENSG00000170270	C14orf142	14	93669239	93673439	-1	protein_coding	84520	C14orf142	0.190974080812774	-0.420626803	0	0	8	1.9385e-08	0.000102171136653895	eQTLGen_cis_eQTLs	NA	Yes	Promoter_anchored_loops	1e-09	rs8013216	44
Surface Area	All Immune Traits	ENSG00000133958	UNC79	14	93799565	94174222	1	protein_coding	57578	UNC79	0.999999999973909	-0.850331556	25	15.04	22	5.74006e-13	2.05471e-08	GTEx/v8/Brain_Anterior_cingulate_cortex_BA24:GTEx/v8/Brain_Caudate_basal_ganglia:GTEx/v8/Brain_Cerebellar_Hemisphere:GTEx/v8/Brain_Cerebellum:GTEx/v8/Brain_Cortex:GTEx/v8/Brain_Substantia_nigra	NA	Yes	Adult_Cortex	1e-09	rs8013216	44
Surface Area	All Immune Traits	ENSG00000259775	RP11-45P15.4	14	103798011	103798704	-1	antisense	NA	NA	NA	NA	0	0	2	0.000153375	0.012199587608195	PsychENCODE_eQTLs	NA	Yes	Promoter_anchored_loops:Adult_Cortex	NA	rs62007715	45
Surface Area	All Immune Traits	ENSG00000100664	EIF5	14	103799881	103811362	1	protein_coding	1983	EIF5	0.907859809790479	1.427894766	0	0	24	4.384e-62	0	eQTLGen_cis_eQTLs	NA	Yes	Promoter_anchored_loops:Adult_Cortex:Fetal_Cortex:Left_Ventricle	1e-09	rs62007715	45
Surface Area	All Immune Traits	ENSG00000259428	HMGB3P26	14	103830576	103831157	-1	pseudogene	100130405	HMGB3P26	NA	NA	9	14.64	0	NA	NA	NA	NA	Yes	Left_Ventricle	NA	rs62007715	45
Surface Area	All Immune Traits	ENSG00000243904	RP11-600F24.1	14	103840370	103841253	-1	pseudogene	NA	NA	NA	NA	5	11.89	0	NA	NA	NA	NA	Yes	Left_Ventricle:Right_Ventricle	1e-09	rs62007715	45
Surface Area	All Immune Traits	ENSG00000075413	MARK3	14	103851729	103970168	1	protein_coding	4140	MARK3	6.11449031625676e-05	-0.099970289	7	13.05	26	5.8267e-76	0	eQTLGen_cis_eQTLs:GTEx/v8/Whole_Blood:GTEx/v8/Brain_Frontal_Cortex_BA9:GTEx/v8/Brain_Hippocampus	NA	Yes	Promoter_anchored_loops:Adult_Cortex:Fetal_Cortex:Left_Ventricle:Right_Ventricle	1e-09	rs62007715	45
Surface Area	All Immune Traits	ENSG00000166165	CKB	14	103985996	103989448	-1	protein_coding	1152	CKB	0.85084546139957	NA	3	4.166	22	4.8694e-19	0	eQTLGen_cis_eQTLs	NA	Yes	Promoter_anchored_loops:Adult_Cortex:Fetal_Cortex	1e-09	rs62007715	45
Surface Area	All Immune Traits	ENSG00000260285	RP11-600F24.7	14	103991347	103995409	-1	antisense	NA	NA	NA	NA	1	4.166	0	NA	NA	NA	NA	Yes	Promoter_anchored_loops	1e-09	rs62007715	45
Surface Area	All Immune Traits	ENSG00000166166	TRMT61A	14	103995521	104003410	1	protein_coding	115708	TRMT61A	0.00570206467721117	0.11345694	7	7.781	25	3.28643e-09	2.58619e-07	PsychENCODE_eQTLs:GTEx/v8/Whole_Blood	NA	Yes	Promoter_anchored_loops	1e-09	rs62007715	45
Surface Area	All Immune Traits	ENSG00000252469	RNU7-160P	14	104016682	104016743	1	snRNA	106479085	RNU7-160P	NA	NA	8	7.781	0	NA	NA	NA	NA	Yes	Promoter_anchored_loops	1e-09	rs62007715	45
Surface Area	All Immune Traits	ENSG00000258851	RP11-894P9.2	14	104019758	104028214	1	antisense	NA	NA	NA	NA	6	7.781	8	7.55568e-06	0.0014854	GTEx/v8/Brain_Cerebellar_Hemisphere:GTEx/v8/Brain_Cerebellum	NA	Yes	Promoter_anchored_loops	1e-09	rs62007715	45
Surface Area	All Immune Traits	ENSG00000166170	BAG5	14	104022881	104029168	-1	protein_coding	9529	BAG5	0.0432181879837962	-0.768926857	2	4.871	0	NA	NA	NA	NA	Yes	Promoter_anchored_loops	NA	rs62007715	45
Surface Area	All Immune Traits	ENSG00000126214	KLC1	14	104028233	104167888	1	protein_coding	3831	KLC1	0.51495533247325	NA	3	2.038	24	3.7584e-82	0	eQTLGen_cis_eQTLs	NA	Yes	Promoter_anchored_loops	1e-09	rs62007715	45
Surface Area	All Immune Traits	ENSG00000256500	RP11-73M18.2	14	104029299	104152261	1	protein_coding	NA	NA	NA	NA	3	2.038	0	NA	NA	NA	NA	Yes	Promoter_anchored_loops	NA	rs62007715	45
Surface Area	All Immune Traits	ENSG00000256053	APOPT1	14	104029299	104073860	1	protein_coding	84334	APOPT1	0.000361375806098766	-0.703676152	2	0.499	21	9.3626e-52	2.18409899379151e-48	PsychENCODE_eQTLs:GTEx/v8/Brain_Anterior_cingulate_cortex_BA24:GTEx/v8/Brain_Caudate_basal_ganglia:GTEx/v8/Brain_Cortex:GTEx/v8/Brain_Nucleus_accumbens_basal_ganglia:GTEx/v8/Brain_Putamen_basal_ganglia	NA	Yes	Promoter_anchored_loops	1e-09	rs62007715	45
Surface Area	All Immune Traits	ENSG00000246451	RP11-894P9.1	14	104148699	104150352	-1	antisense	NA	NA	NA	NA	1	2.038	0	NA	NA	NA	NA	Yes	Promoter_anchored_loops	NA	rs62007715	45
Surface Area	All Immune Traits	ENSG00000270108	RP11-73M18.6	14	104153913	104154464	1	sense_intronic	NA	NA	NA	NA	0	0	4	3.96996e-05	0.000241324	GTEx/v8/Brain_Cerebellar_Hemisphere:GTEx/v8/Brain_Cerebellum	NA	Yes	Promoter_anchored_loops	NA	rs62007715	45
Surface Area	All Immune Traits	ENSG00000269958	RP11-73M18.8	14	104162690	104163500	1	sense_intronic	NA	NA	NA	NA	0	0	1	1.5336e-05	0.04234404536862	eQTLGen_cis_eQTLs	NA	Yes	Promoter_anchored_loops:Left_Ventricle	1e-09	rs62007715	45
Surface Area	All Immune Traits	ENSG00000126215	XRCC3	14	104163946	104181841	-1	protein_coding	7517	XRCC3	6.31832524034568e-08	0.467663173	0	0	4	8.09168e-07	1.32634e-26	GTEx/v8/Whole_Blood	NA	Yes	Promoter_anchored_loops:Adult_Cortex:Left_Ventricle	NA	rs62007715	45
Surface Area	All Immune Traits	ENSG00000224997	AL049840.1	14	104177607	104179149	1	protein_coding	NA	NA	NA	NA	0	0	24	2.3875e-116	0	PsychENCODE_eQTLs:eQTLGen_cis_eQTLs	NA	Yes	Promoter_anchored_loops:Left_Ventricle	1e-09	rs62007715	45
Surface Area	All Immune Traits	ENSG00000269963	RP11-73M18.9	14	104179904	104180586	1	lincRNA	NA	NA	NA	NA	0	0	24	5.0745e-180	0	eQTLGen_cis_eQTLs	NA	Yes	Promoter_anchored_loops:Adult_Cortex:Left_Ventricle	1e-09	rs62007715	45
Surface Area	All Immune Traits	ENSG00000100711	ZFYVE21	14	104182067	104200005	1	protein_coding	79038	ZFYVE21	0.713442898007109	NA	0	0	20	2.264e-13	0	eQTLGen_cis_eQTLs	NA	Yes	Promoter_anchored_loops:Adult_Cortex:Left_Ventricle	1e-09	rs62007715	45
Surface Area	All Immune Traits	ENSG00000138613	APH1B	15	63568217	63601325	1	protein_coding	83464	APH1B	0.000234972220416475	-0.254437905	0	0	83	7.1713e-12	0	eQTLGen_cis_eQTLs	NA	Yes	Fetal_Cortex	1e-09	rs62011298	46
Surface Area	All Immune Traits	ENSG00000140455	USP3	15	63796793	63886839	1	protein_coding	9960	USP3	0.984379976108001	NA	56	11.93	149	2.6678e-266	0	eQTLGen_cis_eQTLs:GTEx/v8/Whole_Blood	NA	No	NA	1e-09	rs62011298	46
Surface Area	All Immune Traits	ENSG00000259248	USP3-AS1	15	63836446	63893788	-1	antisense	100130855	USP3-AS1	NA	NA	36	15.39	51	1.36623e-06	0.00703299	GTEx/v8/Brain_Anterior_cingulate_cortex_BA24	NA	Yes	Adult_Cortex	1e-09	rs62011298	46
Surface Area	All Immune Traits	ENSG00000197361	FBXL22	15	63889552	63894627	1	protein_coding	283807	FBXL22	0.000439659300268727	-0.351196975	9	15.39	93	3.0157e-11	0	eQTLGen_cis_eQTLs	NA	Yes	Promoter_anchored_loops:Adult_Cortex	1e-09	rs62011298	46
Surface Area	All Immune Traits	ENSG00000103657	HERC1	15	63900817	64126141	-1	protein_coding	8925	HERC1	0.999999999998371	0.185081494	105	15.39	149	9.7357e-41	0	eQTLGen_cis_eQTLs:GTEx/v8/Whole_Blood	NA	No	NA	1e-09	rs62011298	46
Surface Area	All Immune Traits	ENSG00000259589	RP11-317G6.1	15	63967345	64005957	1	antisense	NA	NA	NA	NA	38	13.97	0	NA	NA	NA	NA	Yes	Left_Ventricle:Right_Ventricle	1e-09	rs62011298	46
Surface Area	All Immune Traits	ENSG00000035664	DAPK2	15	64199235	64364232	-1	protein_coding	23604	DAPK2	0.000134613269112973	-0.559468821	0	0	81	2.7351e-08	0.000120949774014896	eQTLGen_cis_eQTLs	NA	Yes	Promoter_anchored_loops:Adult_Cortex:Dorsolateral_Prefrontal_Cortex:Hippocampus:Left_Ventricle:Right_Ventricle	1e-09	rs62011298	46
Surface Area	All Immune Traits	ENSG00000140386	SCAPER	15	76640526	77197785	-1	protein_coding	49855	SCAPER	0.0392828983920439	0.499724235	0	0	77	2.6358e-23	0	eQTLGen_cis_eQTLs	NA	Yes	Adult_Cortex	NA	rs1022172	47
Surface Area	All Immune Traits	ENSG00000117906	RCN2	15	77223960	77242601	1	protein_coding	5955	RCN2	0.449457626519201	-0.078480128	0	0	75	7.5955e-11	0	eQTLGen_cis_eQTLs	NA	Yes	Promoter_anchored_loops:Adult_Cortex:Fetal_Cortex	NA	rs1022172	47
Surface Area	All Immune Traits	ENSG00000140368	PSTPIP1	15	77285700	77329673	1	protein_coding	9051	PSTPIP1	0.000726150105344361	-0.797914466	0	0	113	2.9059e-93	0	eQTLGen_cis_eQTLs:GTEx/v8/Brain_Caudate_basal_ganglia	NA	Yes	Adult_Cortex:Left_Ventricle	1e-09	rs1022172	47
Surface Area	All Immune Traits	ENSG00000260787	RP11-797A18.4	15	77334178	77335533	-1	lincRNA	NA	NA	NA	NA	0	0	92	5.0915e-65	0	PsychENCODE_eQTLs:eQTLGen_cis_eQTLs	NA	Yes	Adult_Cortex:Fetal_Cortex:Left_Ventricle:Right_Ventricle:Neural_Progenitor_Cell	1e-09	rs1022172	47
Surface Area	All Immune Traits	ENSG00000259652	RP11-797A18.3	15	77336022	77337502	1	lincRNA	NA	NA	NA	NA	0	0	95	8.7519e-87	0	eQTLGen_cis_eQTLs	NA	Yes	Adult_Cortex:Fetal_Cortex:Left_Ventricle:Right_Ventricle:Neural_Progenitor_Cell	1e-09	rs1022172	47
Surface Area	All Immune Traits	ENSG00000140391	TSPAN3	15	77336359	77376326	-1	protein_coding	10099	TSPAN3	0.284424065158703	-1.15339426	2	2.709	118	3.27170000000001e-310	0	eQTLGen_cis_eQTLs:GTEx/v8/Whole_Blood:GTEx/v8/Brain_Cerebellar_Hemisphere	NA	Yes	Hippocampus:Left_Ventricle:Neural_Progenitor_Cell	1e-09	rs1022172	47
Surface Area	All Immune Traits	ENSG00000269951	RP11-797A18.6	15	77359996	77360667	-1	sense_intronic	NA	NA	NA	NA	0	0	102	4.0158e-48	0	eQTLGen_cis_eQTLs:GTEx/v8/Whole_Blood	NA	Yes	Hippocampus:Left_Ventricle:Neural_Progenitor_Cell	1e-09	rs1022172	47
Surface Area	All Immune Traits	ENSG00000173517	PEAK1	15	77400471	77712486	-1	protein_coding	79834	PEAK1	0.760544632953527	NA	75	18.08	107	4.626e-20	0	PsychENCODE_eQTLs:eQTLGen_cis_eQTLs	NA	Yes	Promoter_anchored_loops:Adult_Cortex:Fetal_Cortex:Left_Ventricle:Neural_Progenitor_Cell	1e-09	rs1022172	47
Surface Area	All Immune Traits	ENSG00000259722	RP11-94P14.1	15	77496920	77497442	1	pseudogene	NA	NA	NA	NA	7	4.082	0	NA	NA	NA	NA	Yes	Fetal_Cortex:Left_Ventricle:Right_Ventricle:Neural_Progenitor_Cell	1e-09	rs1022172	47
Surface Area	All Immune Traits	ENSG00000230459	RP11-741G21.1	15	77570807	77571116	1	pseudogene	NA	NA	NA	NA	1	9.326	0	NA	NA	NA	NA	Yes	Left_Ventricle	NA	rs1022172	47
Surface Area	All Immune Traits	ENSG00000140382	HMG20A	15	77712754	77777949	1	protein_coding	10363	HMG20A	0.932476251384682	-0.888999015	17	17.74	109	1.6489e-50	0	PsychENCODE_eQTLs:eQTLGen_cis_eQTLs	NA	Yes	Promoter_anchored_loops:Adult_Cortex:Fetal_Cortex:Left_Ventricle:Neural_Progenitor_Cell	1e-09	rs1022172	47
Surface Area	All Immune Traits	ENSG00000259362	RP11-307C19.1	15	77817882	77826452	1	lincRNA	101929457	LOC101929457	NA	NA	22	3.848	105	1.24205e-12	3.69515884899824e-10	PsychENCODE_eQTLs:GTEx/v8/Brain_Caudate_basal_ganglia:GTEx/v8/Brain_Cerebellum:GTEx/v8/Brain_Hypothalamus:GTEx/v8/Brain_Nucleus_accumbens_basal_ganglia:GTEx/v8/Brain_Putamen_basal_ganglia	NA	Yes	Promoter_anchored_loops:Hippocampus:Left_Ventricle:Right_Ventricle:Neural_Progenitor_Cell	1e-09	rs1022172	47
Surface Area	All Immune Traits	ENSG00000259420	RP11-307C19.2	15	77861312	77901023	1	lincRNA	105370906	LOC105370906	NA	NA	0	0	59	2.37099e-05	0.00236709230133211	PsychENCODE_eQTLs	NA	Yes	Promoter_anchored_loops	NA	rs1022172	47
Surface Area	All Immune Traits	ENSG00000169783	LINGO1	15	77905369	78113242	-1	protein_coding	84894	LINGO1	0.952116231457105	0.269257827	0	0	105	1.84998e-09	1.56173e-08	GTEx/v8/Brain_Caudate_basal_ganglia:GTEx/v8/Brain_Nucleus_accumbens_basal_ganglia:GTEx/v8/Brain_Putamen_basal_ganglia	NA	Yes	Adult_Cortex	1e-09	rs1022172	47
Surface Area	All Immune Traits	ENSG00000260776	RP11-114H24.2	15	78206559	78219188	-1	pseudogene	NA	NA	NA	NA	0	0	7	0.000347194	0.0244200060729179	PsychENCODE_eQTLs	NA	Yes	Promoter_anchored_loops	NA	rs1022172	47
Surface Area	All Immune Traits	ENSG00000213859	KCTD11	17	7255208	7258258	1	protein_coding	147040	KCTD11	0.447451322334745	-0.65082256	0	0	12	1.8626e-12	0	eQTLGen_trans_eQTLs	NA	Yes	Adult_Cortex:Fetal_Cortex	1e-09	rs11171731;rs11171739;rs67328311	1 day, 14:48:00
Surface Area	All Immune Traits	ENSG00000169992	NLGN2	17	7308193	7323179	1	protein_coding	57555	NLGN2	0.992624700343966	-0.095465965	0	0	4	5.33307e-06	0.000617989125245472	PsychENCODE_eQTLs	NA	Yes	Adult_Cortex	1e-09	rs67328311	48
Surface Area	All Immune Traits	ENSG00000161958	FGF11	17	7341592	7348256	1	protein_coding	2256	FGF11	0.0681958357641297	-0.090451681	4	2.872	0	NA	NA	NA	NA	Yes	Adult_Cortex:Fetal_Cortex	1e-09	rs67328311	48
Surface Area	All Immune Traits	ENSG00000263301	RP11-104H15.8	17	7342478	7346646	-1	antisense	NA	NA	NA	NA	4	2.872	0	NA	NA	NA	NA	Yes	Adult_Cortex:Fetal_Cortex	1e-09	rs67328311	48
Surface Area	All Immune Traits	ENSG00000272884	RP11-104H15.10	17	7342825	7349285	1	processed_transcript	NA	NA	NA	NA	4	2.872	0	NA	NA	NA	NA	Yes	Adult_Cortex:Fetal_Cortex	1e-09	rs67328311	48
Surface Area	All Immune Traits	ENSG00000170175	CHRNB1	17	7348380	7361026	1	protein_coding	1140	CHRNB1	4.33630397665382e-06	-0.373259936	5	6.929	45	3.0602e-291	0	PsychENCODE_eQTLs:eQTLGen_cis_eQTLs:GTEx/v8/Whole_Blood:GTEx/v8/Brain_Anterior_cingulate_cortex_BA24:GTEx/v8/Brain_Caudate_basal_ganglia:GTEx/v8/Brain_Cerebellar_Hemisphere:GTEx/v8/Brain_Cerebellum:GTEx/v8/Brain_Cortex:GTEx/v8/Brain_Frontal_Cortex_BA9:GTEx/v8/Brain_Hippocampus:GTEx/v8/Brain_Nucleus_accumbens_basal_ganglia	NA	Yes	Adult_Cortex:Fetal_Cortex	1e-09	rs67328311	48
Surface Area	All Immune Traits	ENSG00000174282	ZBTB4	17	7362685	7387582	-1	protein_coding	57659	ZBTB4	0.998490203413562	-0.565704482	16	13.29	29	1.7939e-14	0	eQTLGen_cis_eQTLs	NA	No	NA	1e-09	rs67328311	48
Surface Area	All Immune Traits	ENSG00000259224	SLC35G6	17	7384721	7386383	1	protein_coding	643664	SLC35G6	0.000990014878643027	0.390339512	10	13.29	29	1.58277e-05	0.0018198659017573	PsychENCODE_eQTLs:GTEx/v8/Brain_Caudate_basal_ganglia	NA	No	NA	1e-09	rs67328311	48
Surface Area	All Immune Traits	ENSG00000181222	POLR2A	17	7387685	7417933	1	protein_coding	5430	POLR2A	0.999999942102154	0.931618008	33	13.29	42	9.8852e-19	0	eQTLGen_cis_eQTLs	NA	No	NA	1e-09	rs67328311	48
Surface Area	All Immune Traits	ENSG00000201489	Y_RNA	17	7440413	7440513	-1	misc_RNA	NA	NA	NA	NA	11	9.954	0	NA	NA	NA	NA	Yes	Adult_Cortex	1e-09	rs67328311	48
Surface Area	All Immune Traits	ENSG00000239697	TNFSF12	17	7452208	7464925	1	protein_coding	8742	TNFSF12	0.997954015355093	-0.448531377	0	0	45	1.5119e-218	0	eQTLGen_cis_eQTLs:GTEx/v8/Whole_Blood	NA	Yes	Adult_Cortex:Fetal_Cortex	1e-09	rs67328311	48
Surface Area	All Immune Traits	ENSG00000161955	TNFSF13	17	7461609	7464925	1	protein_coding	8741	TNFSF13	0.877768012752006	-0.927188875	0	0	43	2.0754e-75	0	eQTLGen_cis_eQTLs:eQTLGen_trans_eQTLs	NA	Yes	Adult_Cortex	1e-09	rs67328311;rs1022172	1 day, 23:48:00
Surface Area	All Immune Traits	ENSG00000161956	SENP3	17	7465192	7475287	1	protein_coding	26168	SENP3	0.995995419772783	NA	0	0	2	3.9083e-06	0.0112698986975398	eQTLGen_cis_eQTLs	NA	Yes	Adult_Cortex	NA	rs67328311	48
Surface Area	All Immune Traits	ENSG00000129194	SOX15	17	7491496	7493488	-1	protein_coding	6665	SOX15	0.361605911080546	-0.211833302	0	0	12	4.41657e-06	0.0104256	GTEx/v8/Brain_Putamen_basal_ganglia	NA	Yes	Fetal_Cortex	NA	rs67328311	48
Surface Area	All Immune Traits	ENSG00000108582	CPD	17	28705923	28797007	1	protein_coding	1362	CPD	0.247131561049324	-1.139356112	0	0	14	5.3022e-09	3.2322709936001e-05	eQTLGen_cis_eQTLs	NA	Yes	Adult_Cortex:Fetal_Cortex	1e-09	rs6505216;rs8067252;rs8067252:rs8067252	49
Surface Area	All Immune Traits	ENSG00000108587	GOSR1	17	28804380	28854610	1	protein_coding	9527	GOSR1	0.450937720669574	-1.460310302	0	0	15	5.76881e-06	1.78302e-11	eQTLGen_cis_eQTLs:GTEx/v8/Brain_Caudate_basal_ganglia:GTEx/v8/Brain_Cerebellum	NA	Yes	Fetal_Cortex	1e-09	rs6505216;rs8067252	49
Surface Area	All Immune Traits	ENSG00000263531	RP13-753N3.1	17	29190939	29191958	-1	antisense	NA	NA	NA	NA	2	7.121	2	1.1684e-05	0.0328291814946619	eQTLGen_cis_eQTLs	NA	No	NA	NA	rs6505216;rs8067252	49
Surface Area	All Immune Traits	ENSG00000172171	TEFM	17	29224354	29233838	-1	protein_coding	79736	TEFM	0.0433026064919595	-0.197683464	8	13.56	16	1.0075e-96	0	eQTLGen_cis_eQTLs:GTEx/v8/Brain_Caudate_basal_ganglia:GTEx/v8/Brain_Cerebellar_Hemisphere	NA	No	NA	1e-09	rs6505216;rs8067252	49
Surface Area	All Immune Traits	ENSG00000130810	PPAN	19	10216965	10225414	1	protein_coding	56342	PPAN	1.16703694174413e-08	0.019712851	1	1.239	34	1.2406e-11	0	eQTLGen_cis_eQTLs	NA	No	NA	1e-09	rs8101866;rs6511678	50
Surface Area	All Immune Traits	ENSG00000244165	P2RY11	19	10222214	10226048	1	protein_coding	5032	P2RY11	9.07591188729782e-08	0.748297666	1	1.239	33	2.9489e-18	0	PsychENCODE_eQTLs:eQTLGen_cis_eQTLs:GTEx/v8/Brain_Hypothalamus	NA	No	NA	1e-09	rs8101866;rs6511678	50
Surface Area	All Immune Traits	ENSG00000130811	EIF3G	19	10225693	10230596	-1	protein_coding	8666	EIF3G	0.983422491559563	-0.245797299	2	2.597	62	5.6547e-186	0	eQTLGen_cis_eQTLs:GTEx/v8/Whole_Blood	NA	Yes	Adult_Cortex	1e-09	rs8101866;rs6511678;rs8101866:rs6511678	50
Surface Area	All Immune Traits	ENSG00000130816	DNMT1	19	10244021	10341962	-1	protein_coding	1786	DNMT1	0.999999999466791	-0.642121329	76	11.11	60	2.6633e-146	0	eQTLGen_cis_eQTLs	NA	Yes	Adult_Cortex	1e-09	rs8101866;rs6511678;rs8101866:rs6511678	50
Surface Area	All Immune Traits	ENSG00000267534	S1PR2	19	10334520	10341948	-1	protein_coding	9294	S1PR2	0.127343395339276	NA	4	11.11	0	NA	NA	NA	NA	Yes	Adult_Cortex	NA	rs8101866;rs8101866:rs6511678	50
Surface Area	All Immune Traits	ENSG00000105364	MRPL4	19	10362577	10370721	1	protein_coding	51073	MRPL4	1.13185886619774e-07	0.262339703	0	0	52	5.5402e-12	0	eQTLGen_cis_eQTLs	NA	Yes	Adult_Cortex	1e-09	rs8101866;rs6511678;rs8101866:rs6511678	50
Surface Area	All Immune Traits	ENSG00000204070	SYS1	20	43990577	44005438	1	protein_coding	90196	SYS1	0.474140969012541	0.39508288	0	0	210	2.4708e-14	0	eQTLGen_cis_eQTLs	NA	Yes	Promoter_anchored_loops:Left_Ventricle	1e-09	rs6104314	51
Surface Area	All Immune Traits	ENSG00000101443	WFDC2	20	44098346	44110172	1	protein_coding	10406	WFDC2	0.634143544716743	0.097610016	0	0	184	1.61337e-06	1.75387e-10	PsychENCODE_eQTLs:GTEx/v8/Brain_Cerebellum	NA	Yes	Left_Ventricle	1e-09	rs6017644;rs6017644:rs6104314	51
Surface Area	All Immune Traits	ENSG00000237464	RP3-461P17.9	20	44116253	44118888	1	antisense	NA	NA	NA	NA	1	2.833	0	NA	NA	NA	NA	Yes	Left_Ventricle	1e-09	rs6017644;rs6017644:rs6104314	51
Surface Area	All Immune Traits	ENSG00000237068	RPL5P2	20	44119458	44120311	-1	pseudogene	140749	RPL5P2	NA	NA	1	2.833	0	NA	NA	NA	NA	Yes	Left_Ventricle	1e-09	rs6017644;rs6017644:rs6104314	51
Surface Area	All Immune Traits	ENSG00000101446	SPINT3	20	44141101	44144264	-1	protein_coding	10816	SPINT3	NA	0.192110731	15	12.64	0	NA	NA	NA	NA	Yes	Promoter_anchored_loops:Left_Ventricle	1e-09	rs6017644;rs6017644:rs6104314	51
Surface Area	All Immune Traits	ENSG00000243543	WFDC6	20	44162835	44168134	-1	protein_coding	140870	WFDC6	0.054913983307631	0.280841726	5	12.71	0	NA	NA	NA	NA	Yes	Promoter_anchored_loops	NA	rs6017644	51
Surface Area	All Immune Traits	ENSG00000232135	RP3-461P17.6	20	44165435	44165653	-1	pseudogene	NA	NA	NA	NA	4	5.866	0	NA	NA	NA	NA	Yes	Promoter_anchored_loops	NA	rs6017644	51
Surface Area	All Immune Traits	ENSG00000249139	EPPIN-WFDC6	20	44165625	44176065	-1	protein_coding	100526773	EPPIN-WFDC6	0.000111214074168112	0.379269739	53	12.89	0	NA	NA	NA	NA	Yes	Promoter_anchored_loops	NA	rs6017644	51
Surface Area	All Immune Traits	ENSG00000101448	EPPIN	20	44165625	44176391	-1	protein_coding	57119	EPPIN	0.000111214074168112	0.395401744	58	12.89	0	NA	NA	NA	NA	Yes	Promoter_anchored_loops	NA	rs6017644	51
Surface Area	All Immune Traits	ENSG00000229900	HSPD1P21	20	44168622	44168866	-1	pseudogene	100462990	HSPD1P21	NA	NA	5	5.866	0	NA	NA	NA	NA	Yes	Promoter_anchored_loops	NA	rs6017644	51
Surface Area	All Immune Traits	ENSG00000158901	WFDC8	20	44179792	44207965	-1	protein_coding	90199	WFDC8	4.97250859518292e-06	0.381952643	182	13.73	0	NA	NA	NA	NA	Yes	Left_Ventricle	1e-09	rs6017644;rs6017644:rs6104314	51
Surface Area	All Immune Traits	ENSG00000201923	RNA5SP485	20	44188397	44188515	-1	rRNA	100873727	RNA5SP485	NA	NA	137	13.73	0	NA	NA	NA	NA	Yes	Promoter_anchored_loops	NA	rs6017644;rs6104314	51
Surface Area	All Immune Traits	ENSG00000180205	WFDC9	20	44236578	44259907	-1	protein_coding	259240	WFDC9	0.0108113463900981	-0.158440626	39	14.06	0	NA	NA	NA	NA	Yes	Left_Ventricle	1e-09	rs6017644;rs6017644:rs6104314	51
Surface Area	All Immune Traits	ENSG00000180305	WFDC10A	20	44258165	44259835	1	protein_coding	140832	WFDC10A	0.27466328624647	-0.02877467	25	14.06	0	NA	NA	NA	NA	Yes	Left_Ventricle	1e-09	rs6017644;rs6017644:rs6104314	51
Surface Area	All Immune Traits	ENSG00000235508	RPS2P7	20	44269125	44270009	-1	pseudogene	86781	RPS2P7	NA	NA	19	14.06	0	NA	NA	NA	NA	Yes	Left_Ventricle	1e-09	rs6017644;rs6017644:rs6104314	51
Surface Area	All Immune Traits	ENSG00000180083	WFDC11	20	44277202	44298909	-1	protein_coding	259239	WFDC11	0.00335013836988599	-0.08571924	23	9.856	0	NA	NA	NA	NA	Yes	Left_Ventricle:Right_Ventricle:Neural_Progenitor_Cell	1e-09	rs6017644;rs6017644:rs6104314	51
Surface Area	All Immune Traits	ENSG00000182931	WFDC10B	20	44313292	44333658	-1	protein_coding	280664	WFDC10B	0.0148433867661418	0.18695572	24	13.03	3	0.000522994	0.0342867827461775	PsychENCODE_eQTLs	NA	Yes	Left_Ventricle:Right_Ventricle:Neural_Progenitor_Cell	1e-09	rs6017644;rs6104314	51
Surface Area	All Immune Traits	ENSG00000168634	WFDC13	20	44330655	44337456	1	protein_coding	164237	WFDC13	0.252946356503913	0.497550398	24	13.03	236	1.19087e-07	0.000226495812652493	PsychENCODE_eQTLs:GTEx/v8/Brain_Frontal_Cortex_BA9	NA	Yes	Left_Ventricle:Right_Ventricle:Neural_Progenitor_Cell	1e-09	rs6017644;rs6104314	51
Surface Area	All Immune Traits	ENSG00000266071	MIR3617	20	44333741	44333819	-1	miRNA	100500897	MIR3617	NA	NA	15	13.03	0	NA	NA	NA	NA	Yes	Left_Ventricle:Right_Ventricle:Neural_Progenitor_Cell	1e-09	rs6017644;rs6104314	51
Surface Area	All Immune Traits	ENSG00000149651	SPINT4	20	44350990	44354469	1	protein_coding	391253	SPINT4	0.0933895217408077	1.072319122	96	23.9	0	NA	NA	NA	NA	Yes	Left_Ventricle:Right_Ventricle:Neural_Progenitor_Cell	1e-09	rs6104314;rs6017644	51
Surface Area	All Immune Traits	ENSG00000226188	HNRNPA1P3	20	44374376	44374926	-1	pseudogene	170524	HNRNPA1P3	NA	NA	114	15.17	122	8.76305e-07	0.000118770276503909	PsychENCODE_eQTLs	NA	No	NA	NA	rs6104314	51
Surface Area	All Immune Traits	ENSG00000124116	WFDC3	20	44376583	44420571	-1	protein_coding	140686	WFDC3	0.019237531618368	-0.038467389	186	19.74	572	2.2946e-258	0	PsychENCODE_eQTLs:eQTLGen_cis_eQTLs:GTEx/v8/Cells_EBV-transformed_lymphocytes:GTEx/v8/Whole_Blood:GTEx/v8/Brain_Amygdala:GTEx/v8/Brain_Anterior_cingulate_cortex_BA24:GTEx/v8/Brain_Caudate_basal_ganglia:GTEx/v8/Brain_Cerebellar_Hemisphere:GTEx/v8/Brain_Cerebellum:GTEx/v8/Brain_Cortex:GTEx/v8/Brain_Frontal_Cortex_BA9:GTEx/v8/Brain_Hippocampus:GTEx/v8/Brain_Hypothalamus:GTEx/v8/Brain_Nucleus_accumbe…	NA	No	NA	1e-09	rs6104314;rs6017644	51
Surface Area	All Immune Traits	ENSG00000101457	DNTTIP1	20	44420576	44440066	1	protein_coding	116092	DNTTIP1	0.431436687799906	-0.603615338	48	19.74	572	3.27170000000001e-310	0	PsychENCODE_eQTLs:eQTLGen_cis_eQTLs:GTEx/v8/Whole_Blood:GTEx/v8/Brain_Cerebellar_Hemisphere:GTEx/v8/Brain_Cerebellum:GTEx/v8/Brain_Cortex	NA	No	NA	1e-09	rs6104314;rs6017644	51
Surface Area	All Immune Traits	ENSG00000175063	UBE2C	20	44441215	44445596	1	protein_coding	11065	UBE2C	0.218752616276181	-0.162319111	13	14.13	281	2.1503e-20	0	eQTLGen_cis_eQTLs	NA	No	NA	1e-09	rs6104314	51
Surface Area	All Immune Traits	ENSG00000101470	TNNC2	20	44451853	44462384	-1	protein_coding	7125	TNNC2	0.547150267315584	0.277456236	10	14.13	537	3.27170000000001e-310	0	PsychENCODE_eQTLs:eQTLGen_cis_eQTLs	NA	No	NA	1e-09	rs6104314;rs6017644	51
Surface Area	All Immune Traits	ENSG00000124104	SNX21	20	44462449	44471914	1	protein_coding	90203	SNX21	0.0208140161677358	-0.352847976	6	14.13	565	7.5777e-35	0	eQTLGen_cis_eQTLs:GTEx/v8/Whole_Blood:GTEx/v8/Brain_Cerebellar_Hemisphere:GTEx/v8/Brain_Cerebellum	NA	No	NA	1e-09	rs6104314;rs6017644	51
Surface Area	All Immune Traits	ENSG00000101473	ACOT8	20	44470360	44486045	-1	protein_coding	10005	ACOT8	3.56850509972552e-05	0.06158443	2	1.993	262	6.49995e-07	9.01849599789161e-05	PsychENCODE_eQTLs:eQTLGen_cis_eQTLs	NA	Yes	Promoter_anchored_loops	1e-09	rs6104314;rs6017644	51
Surface Area	All Immune Traits	ENSG00000132801	ZSWIM3	20	44486256	44507761	1	protein_coding	140831	ZSWIM3	0.00141328779660025	0.441992076	0	0	119	4.1575e-09	3.23582707740098e-05	PsychENCODE_eQTLs:eQTLGen_cis_eQTLs	NA	Yes	Promoter_anchored_loops	1e-09	rs6104314;rs6017644	51
Surface Area	All Immune Traits	ENSG00000168612	ZSWIM1	20	44509866	44513905	1	protein_coding	90204	ZSWIM1	8.44135177374488e-05	1.402353728	0	0	440	1.6955e-15	0	PsychENCODE_eQTLs:eQTLGen_cis_eQTLs	NA	Yes	Adult_Cortex:Fetal_Cortex	1e-09	rs6017644;rs6104314	51
Surface Area	All Immune Traits	ENSG00000064601	CTSA	20	44518783	44527459	1	protein_coding	5476	CTSA	4.23467972299143e-05	-0.321842037	0	0	445	2.04814e-11	0	eQTLGen_cis_eQTLs:BRAINEAC/CRBL:GTEx/v8/Brain_Cerebellar_Hemisphere:GTEx/v8/Brain_Cerebellum	NA	Yes	Adult_Cortex:Fetal_Cortex	1e-09	rs6104314;rs6017644	51
Surface Area	All Immune Traits	ENSG00000100979	PLTP	20	44527399	44540794	-1	protein_coding	5360	PLTP	0.000142042024392603	-0.314791094	0	0	540	5.6487e-210	0	eQTLGen_cis_eQTLs:GTEx/v8/Whole_Blood	NA	Yes	Fetal_Cortex	1e-09	rs6017644;rs6104314	51
Surface Area	All Immune Traits	ENSG00000100982	PCIF1	20	44563267	44576662	1	protein_coding	63935	PCIF1	0.999961615698865	-0.068938438	0	0	33	1.5033e-06	0.00450917067820364	eQTLGen_cis_eQTLs	NA	Yes	Adult_Cortex:Fetal_Cortex	NA	rs6104314	51
Surface Area	All Immune Traits	ENSG00000101040	ZMYND8	20	45837859	45985567	-1	protein_coding	23613	ZMYND8	0.999997106368404	-0.191178946	39	10.4	26	2.86e-08	0.000127266942411709	eQTLGen_cis_eQTLs	NA	Yes	Promoter_anchored_loops:Adult_Cortex:Fetal_Cortex:Dorsolateral_Prefrontal_Cortex:Hippocampus:Left_Ventricle:Right_Ventricle:Neural_Progenitor_Cell	1e-09	rs6066258	52
Surface Area	All Immune Traits	ENSG00000158470	B4GALT5	20	48249482	48330415	-1	protein_coding	9334	B4GALT5	0.991657870655178	-0.265739187	0	0	1	6.4462e-06	0.0406630534243683	eQTLGen_trans_eQTLs	NA	Yes	Promoter_anchored_loops	1e-09	rs13001657;rs117764257	12:53:00
Surface Area	All Immune Traits	ENSG00000231715	COX6CP2	20	49096304	49096528	1	pseudogene	170504	COX6CP2	NA	NA	26	13.81	0	NA	NA	NA	NA	Yes	Left_Ventricle:Right_Ventricle	1e-09	rs117764257	53
Surface Area	All Immune Traits	ENSG00000196396	PTPN1	20	49126891	49201299	1	protein_coding	5770	PTPN1	0.69764496881077	-1.438180119	37	16.42	76	4.9192e-182	0	PsychENCODE_eQTLs:eQTLGen_cis_eQTLs:GTEx/v8/Whole_Blood	NA	Yes	Promoter_anchored_loops:Adult_Cortex:Fetal_Cortex:Hippocampus:Left_Ventricle:Right_Ventricle	1e-09	rs117764257	53
Surface Area	All Immune Traits	ENSG00000239742	RN7SL672P	20	49174221	49174535	-1	misc_RNA	106481106	RN7SL672P	NA	NA	10	6.543	0	NA	NA	NA	NA	Yes	Hippocampus:Left_Ventricle	1e-09	rs117764257	53
Surface Area	All Immune Traits	ENSG00000201501	Y_RNA	20	49179546	49179647	1	misc_RNA	NA	NA	NA	NA	9	4.331	0	NA	NA	NA	NA	Yes	Hippocampus:Left_Ventricle	1e-09	rs117764257	53
Surface Area	All Immune Traits	ENSG00000232043	RP4-530I15.9	20	49187512	49194578	-1	antisense	NA	NA	NA	NA	11	12.56	0	NA	NA	NA	NA	Yes	Promoter_anchored_loops:Adult_Cortex:Hippocampus:Left_Ventricle	1e-09	rs117764257	53
Surface Area	All Immune Traits	ENSG00000208018	MIR645	20	49202323	49202416	1	miRNA	693230	MIR645	NA	NA	8	12.56	0	NA	NA	NA	NA	Yes	Adult_Cortex:Fetal_Cortex	1e-09	rs117764257	53
Surface Area	All Immune Traits	ENSG00000100425	BRD1	22	50166931	50221160	-1	protein_coding	23774	BRD1	0.994534773397455	-0.248148949	82	14.69	157	7.4395e-29	0	PsychENCODE_eQTLs:eQTLGen_cis_eQTLs	NA	No	NA	1e-09	rs9616765;rs112796939	54
Surface Area	All Immune Traits	ENSG00000236867	RP3-522J7.5	22	50210896	50211360	1	pseudogene	NA	NA	NA	NA	16	8.441	0	NA	NA	NA	NA	Yes	Promoter_anchored_loops:Fetal_Cortex	1e-09	rs9616765;rs112796939;rs9616765:rs112796939:rs9616765	54
Surface Area	All Immune Traits	ENSG00000260613	RP3-522J7.6	22	50226264	50231434	-1	lincRNA	NA	NA	NA	NA	45	14.69	356	1.8567e-24	1.14956e-18	PsychENCODE_eQTLs:GTEx/v8/Brain_Cerebellar_Hemisphere:GTEx/v8/Brain_Cerebellum	NA	Yes	Promoter_anchored_loops	1e-09	rs112796939;rs9616765;rs9616765:rs112796939:rs9616765	54
Surface Area	All Immune Traits	ENSG00000229409	RP11-494O16.3	22	50239577	50239738	1	pseudogene	NA	NA	NA	NA	36	7.912	0	NA	NA	NA	NA	Yes	Promoter_anchored_loops:Fetal_Cortex	1e-09	rs9616765;rs112796939;rs9616765:rs112796939:rs9616765	54
Surface Area	All Immune Traits	ENSG00000100426	ZBED4	22	50247490	50283726	1	protein_coding	9889	ZBED4	0.989506768385479	-0.580937239	147	9.729	364	9.6079e-126	0	eQTLGen_cis_eQTLs:GTEx/v8/Whole_Blood:GTEx/v8/Brain_Cerebellar_Hemisphere:GTEx/v8/Brain_Cerebellum	NA	Yes	Fetal_Cortex	1e-09	rs9616765;rs112796939;rs112796939:rs112796939:rs9616765	54
Surface Area	All Immune Traits	ENSG00000182858	ALG12	22	50293877	50312106	-1	protein_coding	79087	ALG12	0.00788198257903734	NA	168	24.1	362	1.8174e-79	0	eQTLGen_cis_eQTLs:GTEx/v8/Whole_Blood:GTEx/v8/Brain_Anterior_cingulate_cortex_BA24:GTEx/v8/Brain_Caudate_basal_ganglia:GTEx/v8/Brain_Cortex:GTEx/v8/Brain_Frontal_Cortex_BA9:GTEx/v8/Brain_Hippocampus:GTEx/v8/Brain_Nucleus_accumbens_basal_ganglia:GTEx/v8/Brain_Putamen_basal_ganglia:GTEx/v8/Brain_Substantia_nigra	NA	No	NA	1e-09	rs9616765;rs112796939	54
Surface Area	All Immune Traits	ENSG00000273192	CITF22-1A6.3	22	50295876	50298224	1	lincRNA	NA	NA	NA	NA	77	21.6	5	7.16813e-05	0.0166603	GTEx/v8/Whole_Blood	NA	No	NA	1e-09	rs9616765;rs112796939	54
Surface Area	All Immune Traits	ENSG00000184164	CRELD2	22	50311815	50321188	1	protein_coding	79174	CRELD2	4.95812176033358e-08	NA	131	24.1	364	3.27170000000001e-310	0	PsychENCODE_eQTLs:eQTLGen_cis_eQTLs:GTEx/v8/Cells_EBV-transformed_lymphocytes:GTEx/v8/Whole_Blood:GTEx/v8/Brain_Hippocampus:GTEx/v8/Brain_Hypothalamus:GTEx/v8/Brain_Nucleus_accumbens_basal_ganglia:GTEx/v8/Brain_Putamen_basal_ganglia	NA	No	NA	1e-09	rs9616765;rs112796939	54
Surface Area	All Immune Traits	ENSG00000198355	PIM3	22	50354161	50357728	1	protein_coding	415116	PIM3	0.937120654328565	NA	0	0	164	7.2096e-13	0	eQTLGen_cis_eQTLs	NA	Yes	Promoter_anchored_loops	NA	rs112796939;rs9616765;rs112796939:rs9616765	54
Surface Area	All Immune Traits	ENSG00000073150	PANX2	22	50609160	50618723	1	protein_coding	56666	PANX2	0.0149007665484345	0.796408959	0	0	25	1.1095e-09	1.3115614138632e-05	PsychENCODE_eQTLs:eQTLGen_cis_eQTLs	NA	Yes	Promoter_anchored_loops	NA	rs9616765;rs4824135	2 days, 6:55:00
Surface Area	All Immune Traits	ENSG00000170638	TRABD	22	50624344	50638027	1	protein_coding	80305	TRABD	0.931187268796145	NA	0	0	129	5.6096e-09	3.87646982814317e-05	eQTLGen_cis_eQTLs	NA	Yes	Promoter_anchored_loops	1e-09	rs112796939;rs9616765;rs9616765:rs112796939	54
Surface Area	All Immune Traits	ENSG00000273253	RP3-402G11.26	22	50637519	50638976	-1	antisense	NA	NA	NA	NA	0	0	11	5.8259e-05	2.03985e-13	PsychENCODE_eQTLs:GTEx/v8/Whole_Blood	NA	Yes	Adult_Cortex:Fetal_Cortex	1e-09	rs4824135;rs9616765;rs112796939:rs112796939:rs9616765:rs4824135	2 days, 6:55:00
Surface Area	All Immune Traits	ENSG00000073169	SELO	22	50639408	50656045	1	protein_coding	83642	SELENOO	5.81141018793982e-15	NA	0	0	21	2.4455e-11	0	eQTLGen_cis_eQTLs	NA	Yes	Adult_Cortex:Fetal_Cortex	1e-09	rs4824135;rs9616765;rs112796939:rs112796939:rs9616765:rs4824135	2 days, 6:55:00
Surface Area	All Immune Traits	ENSG00000196576	PLXNB2	22	50713408	50746056	-1	protein_coding	23654	PLXNB2	0.992862470603308	NA	0	0	23	6.6496e-135	0	eQTLGen_cis_eQTLs:GTEx/v8/Whole_Blood:GTEx/v8/Brain_Caudate_basal_ganglia	NA	Yes	Promoter_anchored_loops	1e-09	rs4824135;rs9616765	2 days, 6:55:00
Surface Area	All Immune Traits	ENSG00000205593	DENND6B	22	50747459	50765489	-1	protein_coding	414918	DENND6B	0.0310203476755261	NA	0	0	22	6.2334e-156	0	PsychENCODE_eQTLs:eQTLGen_cis_eQTLs:GTEx/v8/Whole_Blood:GTEx/v8/Brain_Cerebellum:GTEx/v8/Brain_Cortex:GTEx/v8/Brain_Frontal_Cortex_BA9:GTEx/v8/Brain_Hippocampus	NA	Yes	Adult_Cortex:Fetal_Cortex	1e-09	rs4824135;rs112796939:rs9616765:rs4824135	2 days, 6:55:00
Surface Area	All Immune Traits	ENSG00000100239	PPP6R2	22	50781733	50883514	1	protein_coding	9701	PPP6R2	0.718789474101901	NA	26	7.453	8	5.83203e-24	0	PsychENCODE_eQTLs:eQTLGen_cis_eQTLs:GTEx/v8/Brain_Caudate_basal_ganglia:GTEx/v8/Brain_Cerebellum:GTEx/v8/Brain_Cortex	NA	Yes	Promoter_anchored_loops:Fetal_Cortex	1e-09	rs4824135;rs112796939;rs4824135:rs9616765;rs112796939:rs112796939:rs9616765	2 days, 6:55:00
Surface Area	All Immune Traits	ENSG00000238604	Y_RNA	22	50837249	50837349	1	misc_RNA	NA	NA	NA	NA	15	7.28	0	NA	NA	NA	NA	Yes	Promoter_anchored_loops	NA	rs4824135	55
Surface Area	All Immune Traits	ENSG00000100241	SBF1	22	50883429	50913454	-1	protein_coding	6305	SBF1	0.690538813887376	NA	6	4.796	20	1.5478e-25	0	PsychENCODE_eQTLs:eQTLGen_cis_eQTLs	NA	Yes	Promoter_anchored_loops	1e-09	rs4824135	55
Surface Area	All Immune Traits	ENSG00000128165	ADM2	22	50919985	50924869	1	protein_coding	79924	ADM2	0.0153000381093707	1.175329061	0	0	20	1.768e-11	0	eQTLGen_cis_eQTLs	NA	Yes	Promoter_anchored_loops:Adult_Cortex:Fetal_Cortex:Left_Ventricle	1e-09	rs4824135	55
Thickness	All Immune Traits	ENSG00000168653	NDUFS5	1	39491990	39500308	1	protein_coding	4725	NDUFS5	0.0982173317228148	-0.068682085	0	0	164	3.6528e-22	0	PsychENCODE_eQTLs:eQTLGen_cis_eQTLs	NA	Yes	Promoter_anchored_loops:Adult_Cortex:Fetal_Cortex:Left_Ventricle	1e-09	rs6684217;rs4660823;rs6684217:rs4660823	1
Thickness	All Immune Traits	ENSG00000127603	MACF1	1	39546988	39952849	1	protein_coding	23499	MACF1	1	-0.445430382	257	19.78	246	3.27170000000001e-310	0	PsychENCODE_eQTLs:eQTLGen_cis_eQTLs	NA	Yes	Adult_Cortex:Fetal_Cortex:Left_Ventricle	1e-09	rs6684217;rs4660823;rs6684217:rs4660823	1
Thickness	All Immune Traits	ENSG00000206654	RNU6-608P	1	39586612	39586715	-1	snRNA	106481373	RNU6-608P	NA	NA	13	10.41	0	NA	NA	NA	NA	Yes	Promoter_anchored_loops:Dorsolateral_Prefrontal_Cortex:Hippocampus:Left_Ventricle:Right_Ventricle:Neural_Progenitor_Cell	1e-09	rs6684217;rs6684217:rs4660823	1
Thickness	All Immune Traits	ENSG00000222378	RNA5SP44	1	39619836	39619968	-1	rRNA	100873283	RNA5SP44	NA	NA	20	14.51	0	NA	NA	NA	NA	Yes	Promoter_anchored_loops:Adult_Cortex:Hippocampus:Left_Ventricle:Right_Ventricle:Neural_Progenitor_Cell	1e-09	rs6684217;rs6684217:rs4660823	1
Thickness	All Immune Traits	ENSG00000270040	RP11-416A14.1	1	39672184	39672629	1	sense_intronic	NA	NA	NA	NA	12	7.914	16	7.24566e-07	0.00104645	GTEx/v8/Brain_Nucleus_accumbens_basal_ganglia	NA	Yes	Promoter_anchored_loops:Adult_Cortex:Dorsolateral_Prefrontal_Cortex:Hippocampus:Left_Ventricle:Right_Ventricle:Neural_Progenitor_Cell	1e-09	rs6684217;rs6684217:rs4660823	1
Thickness	All Immune Traits	ENSG00000226438	RP11-420K8.1	1	39715510	39723321	-1	antisense	NA	NA	NA	NA	19	14.77	0	NA	NA	NA	NA	Yes	Promoter_anchored_loops:Dorsolateral_Prefrontal_Cortex:Hippocampus:Left_Ventricle:Right_Ventricle:Neural_Progenitor_Cell	1e-09	rs6684217;rs6684217:rs4660823	1
Thickness	All Immune Traits	ENSG00000217897	HSPE1P8	1	39769966	39770570	-1	pseudogene	100292290	HSPE1P8	NA	NA	15	13.59	0	NA	NA	NA	NA	Yes	Left_Ventricle:Right_Ventricle:Neural_Progenitor_Cell	1e-09	rs6684217;rs6684217:rs4660823	1
Thickness	All Immune Traits	ENSG00000255103	KIAA0754	1	39876151	39882154	1	protein_coding	643314	KIAA0754	0.0210361269465471	NA	17	14.68	0	NA	NA	NA	NA	Yes	Promoter_anchored_loops:Left_Ventricle	1e-09	rs6684217;rs6684217:rs4660823	1
Thickness	All Immune Traits	ENSG00000183682	BMP8A	1	39957318	39991607	1	protein_coding	353500	BMP8A	0.456963119276428	NA	17	20.4	257	1.0965e-46	0	PsychENCODE_eQTLs:eQTLGen_cis_eQTLs:GTEx/v8/Whole_Blood:GTEx/v8/Brain_Cortex:GTEx/v8/Brain_Hippocampus:GTEx/v8/Brain_Putamen_basal_ganglia:GTEx/v8/Brain_Spinal_cord_cervical_c-1	NA	Yes	Adult_Cortex:Left_Ventricle:Right_Ventricle	1e-09	rs4660823;rs6684217	1
Thickness	All Immune Traits	ENSG00000237624	OXCT2P1	1	39980628	39982162	1	pseudogene	192217	OXCT2P1	NA	NA	2	2.069	211	1.91121e-18	9.41616386447635e-16	PsychENCODE_eQTLs:GTEx/v8/Cells_EBV-transformed_lymphocytes:GTEx/v8/Brain_Caudate_basal_ganglia:GTEx/v8/Brain_Cerebellar_Hemisphere:GTEx/v8/Brain_Cerebellum:GTEx/v8/Brain_Cortex:GTEx/v8/Brain_Frontal_Cortex_BA9:GTEx/v8/Brain_Hippocampus:GTEx/v8/Brain_Hypothalamus:GTEx/v8/Brain_Nucleus_accumbens_basal_ganglia:GTEx/v8/Brain_Spinal_cord_cervical_c-1	NA	No	NA	1e-09	rs4660823;rs6684217	1
Thickness	All Immune Traits	ENSG00000182109	RP11-69E11.4	1	39987952	40011859	-1	antisense	NA	NA	NA	NA	8	20.4	261	5.2699e-84	0	PsychENCODE_eQTLs:eQTLGen_cis_eQTLs:GTEx/v8/Whole_Blood:GTEx/v8/Brain_Amygdala:GTEx/v8/Brain_Cerebellar_Hemisphere:GTEx/v8/Brain_Cerebellum:GTEx/v8/Brain_Cortex:GTEx/v8/Brain_Frontal_Cortex_BA9:GTEx/v8/Brain_Hippocampus:GTEx/v8/Brain_Hypothalamus:GTEx/v8/Brain_Nucleus_accumbens_basal_ganglia:GTEx/v8/Brain_Putamen_basal_ganglia	NA	Yes	Left_Ventricle	1e-09	rs4660823;rs6684217	1
Thickness	All Immune Traits	ENSG00000243970	PPIEL	1	39997510	40024379	-1	pseudogene	728448	PPIEL	NA	NA	10	20.4	246	2.7291e-50	0	eQTLGen_cis_eQTLs:GTEx/v8/Whole_Blood:GTEx/v8/Brain_Anterior_cingulate_cortex_BA24	NA	Yes	Left_Ventricle	1e-09	rs4660823;rs6684217	1
Thickness	All Immune Traits	ENSG00000090621	PABPC4	1	40026488	40042462	-1	protein_coding	8761	PABPC4	0.992493064403533	NA	6	6.77	262	8.4052e-102	0	eQTLGen_cis_eQTLs:GTEx/v8/Whole_Blood	NA	Yes	Adult_Cortex:Fetal_Cortex:Left_Ventricle	1e-09	rs4660823;rs6684217;rs6684217:rs4660823	1
Thickness	All Immune Traits	ENSG00000228060	RP11-69E11.8	1	40030832	40038875	1	antisense	101929516	LOC101929516	NA	NA	5	6.77	0	NA	NA	NA	NA	Yes	Promoter_anchored_loops:Adult_Cortex:Fetal_Cortex:Left_Ventricle	1e-09	rs4660823;rs6684217	1
Thickness	All Immune Traits	ENSG00000201457	SNORA55	1	40033046	40033180	-1	snoRNA	677834	SNORA55	NA	NA	5	6.77	0	NA	NA	NA	NA	Yes	Promoter_anchored_loops:Adult_Cortex:Fetal_Cortex:Left_Ventricle	1e-09	rs4660823;rs6684217	1
Thickness	All Immune Traits	ENSG00000163909	HEYL	1	40089825	40105617	-1	protein_coding	26508	HEYL	6.80881163426979e-07	-0.34785424	2	1.775	0	NA	NA	NA	NA	Yes	Adult_Cortex	1e-09	rs4660823;rs6684217	1
Thickness	All Immune Traits	ENSG00000116983	HPCAL4	1	40144320	40157361	-1	protein_coding	51440	HPCAL4	0.0184227514017707	2.624824964	0	0	244	1.7897e-62	0	PsychENCODE_eQTLs:eQTLGen_cis_eQTLs	NA	Yes	Left_Ventricle:Neural_Progenitor_Cell	1e-09	rs6684217;rs4660823	1
Thickness	All Immune Traits	ENSG00000084072	PPIE	1	40157854	40229586	1	protein_coding	10450	PPIE	0.980809839859493	-0.248899387	0	0	23	1.3274e-20	0	eQTLGen_cis_eQTLs	NA	Yes	Left_Ventricle:Neural_Progenitor_Cell	1e-09	rs4660823	1
Thickness	All Immune Traits	ENSG00000198754	OXCT2	1	40235195	40237020	-1	protein_coding	64064	OXCT2	NA	NA	0	0	1	5.56808e-05	0.00504078410588676	PsychENCODE_eQTLs	NA	Yes	Promoter_anchored_loops:Left_Ventricle	1e-09	rs4660823	1
Thickness	All Immune Traits	ENSG00000162687	KCNT2	1	196194909	196578355	-1	protein_coding	343450	KCNT2	0.666802213991112	0.148619072	3	12	2	0.00069055	0.0429868926709431	PsychENCODE_eQTLs	NA	Yes	Left_Ventricle	1e-09	rs10801572	2
Thickness	All Immune Traits	ENSG00000000971	CFH	1	196621008	196716634	1	protein_coding	3075	CFH	0.99963096815145	0.906064832	43	10.45	32	5.4906e-10	0	PsychENCODE_eQTLs:eQTLGen_cis_eQTLs	NA	Yes	Left_Ventricle	1e-09	rs10801572	2
Thickness	All Immune Traits	ENSG00000134365	CFHR4	1	196819371	196888102	1	protein_coding	10877	CFHR4	1.898128871656e-13	-0.129309738	32	11.56	31	9.78298e-15	3.55165005948566e-12	PsychENCODE_eQTLs	NA	Yes	Promoter_anchored_loops	1e-09	rs10801572	2
Thickness	All Immune Traits	ENSG00000171303	KCNK3	2	26915619	26956288	1	protein_coding	3777	KCNK3	NA	0.226319337	10	8.453	84	1.16905e-06	0.00436848	PsychENCODE_eQTLs:GTEx/v8/Brain_Cortex:GTEx/v8/Brain_Frontal_Cortex_BA9	NA	No	NA	1e-09	rs34222834	3
Thickness	All Immune Traits	ENSG00000213699	SLC35F6	2	26987152	27004099	1	protein_coding	54978	SLC35F6	0.0161307579092324	-0.353050684	23	18.06	291	7.0599e-51	0	PsychENCODE_eQTLs:eQTLGen_cis_eQTLs:GTEx/v8/Brain_Hippocampus	NA	Yes	Adult_Cortex:Fetal_Cortex	1e-09	rs34222834;rs6547318;rs34222834:rs6547318	3
Thickness	All Immune Traits	ENSG00000115163	CENPA	2	26987157	27023935	1	protein_coding	1058	CENPA	0.139975206060218	-0.80838147	38	18.06	0	NA	NA	NA	NA	Yes	Adult_Cortex:Fetal_Cortex	NA	rs34222834;rs34222834:rs6547318	3
Thickness	All Immune Traits	ENSG00000145835	CDKN2AIPNLP2	2	27050037	27050388	-1	pseudogene	100128579	CDKN2AIPNLP2	NA	NA	14	6.897	0	NA	NA	NA	NA	Yes	Promoter_anchored_loops	1e-09	rs34222834;rs6547318	3
Thickness	All Immune Traits	ENSG00000157851	DPYSL5	2	27070615	27173219	1	protein_coding	56896	DPYSL5	0.998332100766402	-1.359535382	153	18.97	315	1.60644e-38	2.31414889548464e-35	PsychENCODE_eQTLs:BRAINEAC/WHMT:GTEx/v8/Brain_Amygdala:GTEx/v8/Brain_Cerebellar_Hemisphere:GTEx/v8/Brain_Cerebellum:GTEx/v8/Brain_Cortex:GTEx/v8/Brain_Frontal_Cortex_BA9:GTEx/v8/Brain_Hippocampus:GTEx/v8/Brain_Putamen_basal_ganglia:GTEx/v8/Brain_Spinal_cord_cervical_c-1:GTEx/v8/Brain_Substantia_nigra	NA	Yes	Promoter_anchored_loops:Adult_Cortex	1e-09	rs34222834;rs6547318;rs6547318:rs6547318	3
Thickness	All Immune Traits	ENSG00000230286	AC013472.4	2	27173176	27232675	-1	antisense	NA	NA	NA	NA	84	18.97	51	5.61105e-06	0.0171744	GTEx/v8/Brain_Cortex:GTEx/v8/Brain_Hypothalamus	NA	Yes	Promoter_anchored_loops:Left_Ventricle	1e-09	rs6547318;rs34222834;rs34222834:rs6547318	3
Thickness	All Immune Traits	ENSG00000084764	MAPRE3	2	27193480	27250064	1	protein_coding	22924	MAPRE3	0.799864407370243	-0.767319281	56	15.81	292	1.3776e-80	0	PsychENCODE_eQTLs:eQTLGen_cis_eQTLs:GTEx/v8/Whole_Blood	NA	Yes	Promoter_anchored_loops:Adult_Cortex:Left_Ventricle	1e-09	rs6547318;rs34222834;rs6547318:rs34222834	3
Thickness	All Immune Traits	ENSG00000205500	AC013472.3	2	27207644	27237480	-1	processed_transcript	100129724	LOC100129724	NA	NA	38	15.2	0	NA	NA	NA	NA	Yes	Promoter_anchored_loops:Left_Ventricle	1e-09	rs6547318;rs34222834:rs6547318	3
Thickness	All Immune Traits	ENSG00000119777	TMEM214	2	27255778	27264563	1	protein_coding	54867	TMEM214	0.00116735534958103	-0.517227915	12	15.81	168	7.4511e-10	1.31682907558599e-05	eQTLGen_cis_eQTLs	NA	Yes	Promoter_anchored_loops:Adult_Cortex:Fetal_Cortex	1e-09	rs6547318;rs34222834:rs6547318	3
Thickness	All Immune Traits	ENSG00000084693	AGBL5	2	27265232	27293490	1	protein_coding	60509	AGBL5	0.0206948513459665	-0.378650928	22	14.71	96	4.2102e-08	0.000158488652212502	eQTLGen_cis_eQTLs	NA	Yes	Promoter_anchored_loops	1e-09	rs6547318;rs34222834	3
Thickness	All Immune Traits	ENSG00000231636	AGBL5-AS1	2	27272551	27273132	-1	antisense	100874031	AGBL5-AS1	NA	NA	8	7.795	0	NA	NA	NA	NA	Yes	Promoter_anchored_loops	NA	rs6547318	3
Thickness	All Immune Traits	ENSG00000272056	RP11-503P10.1	2	27276486	27277144	-1	antisense	NA	NA	NA	NA	10	7.795	0	NA	NA	NA	NA	Yes	Promoter_anchored_loops	NA	rs6547318	3
Thickness	All Immune Traits	ENSG00000229122	AGBL5-IT1	2	27283906	27284683	1	sense_intronic	106481744	AGBL5-IT1	NA	NA	8	10.84	0	NA	NA	NA	NA	Yes	Left_Ventricle	1e-09	rs6547318	3
Thickness	All Immune Traits	ENSG00000272148	RP11-195B17.1	2	27285296	27285775	-1	antisense	NA	NA	NA	NA	8	10.84	0	NA	NA	NA	NA	Yes	Left_Ventricle	1e-09	rs6547318	3
Thickness	All Immune Traits	ENSG00000228474	OST4	2	27293340	27294641	-1	protein_coding	100128731	OST4	NA	NA	14	14.71	0	NA	NA	NA	NA	Yes	Promoter_anchored_loops:Adult_Cortex:Fetal_Cortex:Left_Ventricle	1e-09	rs6547318;rs6547318:rs34222834	3
Thickness	All Immune Traits	ENSG00000138080	EMILIN1	2	27301435	27309271	1	protein_coding	11117	EMILIN1	0.00521656081419512	NA	20	18.13	140	7.5134e-07	0.000214913	eQTLGen_cis_eQTLs:GTEx/v8/Whole_Blood	NA	Yes	Promoter_anchored_loops:Adult_Cortex:Fetal_Cortex:Left_Ventricle	1e-09	rs6547318	3
Thickness	All Immune Traits	ENSG00000138030	KHK	2	27309615	27323640	1	protein_coding	3795	KHK	5.36079485314004e-05	NA	21	19.29	316	3.27170000000001e-310	0	PsychENCODE_eQTLs:eQTLGen_cis_eQTLs:GTEx/v8/Cells_EBV-transformed_lymphocytes:GTEx/v8/Whole_Blood:GTEx/v8/Brain_Caudate_basal_ganglia:GTEx/v8/Brain_Cortex:GTEx/v8/Brain_Nucleus_accumbens_basal_ganglia:GTEx/v8/Brain_Putamen_basal_ganglia	NA	Yes	Promoter_anchored_loops:Adult_Cortex:Fetal_Cortex:Left_Ventricle	1e-09	rs6547318;rs34222834	3
Thickness	All Immune Traits	ENSG00000138028	CGREF1	2	27321757	27341995	-1	protein_coding	10669	CGREF1	5.50290788195318e-08	0.491986309	24	19.29	293	2.683e-17	0	PsychENCODE_eQTLs:eQTLGen_cis_eQTLs:GTEx/v8/Whole_Blood	NA	Yes	Adult_Cortex:Fetal_Cortex	1e-09	rs6547318;rs34222834;rs34222834:rs6547318	3
Thickness	All Immune Traits	ENSG00000143994	ABHD1	2	27346682	27353680	1	protein_coding	84696	ABHD1	1.06027288753589e-21	-0.251069432	6	8.668	282	2.9594e-18	0	eQTLGen_cis_eQTLs	NA	Yes	Adult_Cortex:Fetal_Cortex	1e-09	rs6547318;rs34222834;rs34222834:rs6547318	3
Thickness	All Immune Traits	ENSG00000138073	PREB	2	27353624	27357543	-1	protein_coding	10113	PREB	0.0018983627682706	-0.154458724	2	6.143	36	9.0459e-08	1.45179365326456e-05	PsychENCODE_eQTLs:eQTLGen_cis_eQTLs	NA	Yes	Adult_Cortex:Fetal_Cortex	1e-09	rs6547318	3
Thickness	All Immune Traits	ENSG00000138074	SLC5A6	2	27422455	27435826	-1	protein_coding	8884	SLC5A6	0.571968337581082	-0.400099261	0	0	173	1.754e-28	0	eQTLGen_cis_eQTLs	NA	Yes	Promoter_anchored_loops:Adult_Cortex	1e-09	rs6547318	3
Thickness	All Immune Traits	ENSG00000138085	ATRAID	2	27434895	27440046	1	protein_coding	51374	ATRAID	0.00791394898030435	NA	0	0	61	8.8544e-10	1.31483794622313e-05	eQTLGen_cis_eQTLs	NA	Yes	Promoter_anchored_loops:Adult_Cortex	1e-09	rs34222834;rs6547318	3
Thickness	All Immune Traits	ENSG00000115234	SNX17	2	27593389	27599995	1	protein_coding	9784	SNX17	0.686180301198043	-0.681943317	0	0	183	1.7037e-17	0	eQTLGen_cis_eQTLs:GTEx/v8/Whole_Blood	NA	Yes	Promoter_anchored_loops:Adult_Cortex:Fetal_Cortex	1e-09	rs34222834;rs6547318;rs34222834:rs6547318	3
Thickness	All Immune Traits	ENSG00000115216	NRBP1	2	27650657	27665126	1	protein_coding	29959	NRBP1	0.999548511025196	-1.389706011	0	0	37	2.3886e-08	0.000114686205798025	eQTLGen_cis_eQTLs	NA	Yes	Adult_Cortex	NA	rs6547318	3
Thickness	All Immune Traits	ENSG00000243943	ZNF512	2	27805897	27858041	1	protein_coding	84450	ZNF512	0.949146986047491	-1.279253328	0	0	5	0.000428115	0.0290838910608788	PsychENCODE_eQTLs	NA	Yes	Promoter_anchored_loops	NA	rs34222834	3
Thickness	All Immune Traits	ENSG00000114988	LMAN2L	2	97371666	97405801	-1	protein_coding	81562	LMAN2L	1.28590577344366e-07	0.014321352	0	0	4	1.779e-09	1.30616509926855e-05	PsychENCODE_eQTLs:eQTLGen_cis_eQTLs	NA	Yes	Promoter_anchored_loops	1e-09	rs56397913	4
Thickness	All Immune Traits	ENSG00000144199	FAHD2B	2	97749320	97760619	-1	protein_coding	151313	FAHD2B	0.0279113840334889	-0.055466316	1	1.531	4	0.000228332	0.017149923280827	PsychENCODE_eQTLs	NA	Yes	Promoter_anchored_loops	1e-09	rs56397913	4
Thickness	All Immune Traits	ENSG00000135976	ANKRD36	2	97779233	97930258	1	protein_coding	375248	ANKRD36	2.11660484589104e-19	-0.664441015	2	10.69	12	1.4527e-70	0	PsychENCODE_eQTLs:eQTLGen_cis_eQTLs:GTEx/v8/Cells_EBV-transformed_lymphocytes:GTEx/v8/Whole_Blood	NA	Yes	Promoter_anchored_loops	1e-09	rs56397913	4
Thickness	All Immune Traits	ENSG00000196912	ANKRD36B	2	98108978	98206428	-1	pseudogene	57730	ANKRD36B	NA	NA	0	0	9	3.6792e-15	0	eQTLGen_cis_eQTLs	NA	Yes	Promoter_anchored_loops	1e-09	rs56397913	4
Thickness	All Immune Traits	ENSG00000115073	ACTR1B	2	98272431	98280570	-1	protein_coding	10120	ACTR1B	0.0316601262849816	-0.22158287	2	28.3	12	6.3886e-262	0	PsychENCODE_eQTLs:eQTLGen_cis_eQTLs:GTEx/v8/Whole_Blood:GTEx/v8/Brain_Cerebellar_Hemisphere:GTEx/v8/Brain_Cerebellum:GTEx/v8/Brain_Cortex:GTEx/v8/Brain_Hypothalamus	NA	No	NA	1e-09	rs56397913	4
Thickness	All Immune Traits	ENSG00000228486	LINC01125	2	98280680	98319527	1	antisense	728537	LINC01125	NA	NA	1	28.3	9	1.8371e-50	0	eQTLGen_cis_eQTLs	NA	No	NA	1e-09	rs56397913	4
Thickness	All Immune Traits	ENSG00000115085	ZAP70	2	98330023	98356325	1	protein_coding	7535	ZAP70	0.272667248493713	0.186156911	1	1.897	12	5.83852e-07	7.74212e-43	PsychENCODE_eQTLs:eQTLGen_cis_eQTLs:GTEx/v8/Brain_Cerebellar_Hemisphere:GTEx/v8/Brain_Cerebellum:GTEx/v8/Brain_Nucleus_accumbens_basal_ganglia	NA	No	NA	1e-09	rs56397913	4
Thickness	All Immune Traits	ENSG00000075568	TMEM131	2	98372799	98612388	-1	protein_coding	23505	TMEM131	0.999999482162299	NA	7	9.157	6	1.5594e-07	0.000525459777305142	eQTLGen_cis_eQTLs	NA	Yes	Left_Ventricle:Right_Ventricle	1e-09	rs56397913	4
Thickness	All Immune Traits	ENSG00000235734	HMGN1P36	2	98443711	98444013	1	pseudogene	728851	HMGN1P36	NA	NA	1	3.064	0	NA	NA	NA	NA	Yes	Left_Ventricle	1e-09	rs56397913	4
Thickness	All Immune Traits	ENSG00000238719	RNU7-96P	2	98529517	98529580	-1	snRNA	106480361	RNU7-96P	NA	NA	1	3.433	0	NA	NA	NA	NA	Yes	Left_Ventricle	1e-09	rs56397913	4
Thickness	All Immune Traits	ENSG00000115602	IL1RL1	2	102927962	102968497	1	protein_coding	9173	IL1RL1	1.28060324751977e-07	0.530986059	82	8.603	100	1.7194e-140	0	PsychENCODE_eQTLs:eQTLGen_cis_eQTLs:BRAINEAC/MEDU:BRAINEAC/PUTM:GTEx/v8/Brain_Amygdala:GTEx/v8/Brain_Anterior_cingulate_cortex_BA24:GTEx/v8/Brain_Caudate_basal_ganglia:GTEx/v8/Brain_Cerebellar_Hemisphere:GTEx/v8/Brain_Cerebellum:GTEx/v8/Brain_Cortex:GTEx/v8/Brain_Frontal_Cortex_BA9:GTEx/v8/Brain_Hippocampus:GTEx/v8/Brain_Hypothalamus:GTEx/v8/Brain_Nucleus_accumbens_basal_ganglia:GTEx/v8/Brain_Put…	NA	Yes	Left_Ventricle	1e-09	rs11674832	5
Thickness	All Immune Traits	ENSG00000115604	IL18R1	2	102927989	103015218	1	protein_coding	8809	IL18R1	5.02097661201518e-07	0.218567377	83	8.603	100	3.27170000000001e-310	0	PsychENCODE_eQTLs:eQTLGen_cis_eQTLs:BRAINEAC/HIPP:BRAINEAC/MEDU:BRAINEAC/PUTM:GTEx/v8/Brain_Amygdala:GTEx/v8/Brain_Anterior_cingulate_cortex_BA24:GTEx/v8/Brain_Caudate_basal_ganglia:GTEx/v8/Brain_Cerebellar_Hemisphere:GTEx/v8/Brain_Cerebellum:GTEx/v8/Brain_Cortex:GTEx/v8/Brain_Frontal_Cortex_BA9:GTEx/v8/Brain_Hippocampus:GTEx/v8/Brain_Hypothalamus:GTEx/v8/Brain_Nucleus_accumbens_basal_ganglia:GTE…	NA	Yes	Left_Ventricle	1e-09	rs11674832	5
Thickness	All Immune Traits	ENSG00000115607	IL18RAP	2	103035149	103069025	1	protein_coding	8807	IL18RAP	0.366507424726522	0.797203748	13	10.63	99	3.27170000000001e-310	0	eQTLGen_cis_eQTLs:GTEx/v8/Whole_Blood	NA	No	NA	1e-09	rs11674832	5
Thickness	All Immune Traits	ENSG00000234389	AC007278.3	2	103055173	103056935	1	sense_intronic	NA	NA	NA	NA	4	4.435	75	5.1653e-48	0	PsychENCODE_eQTLs:eQTLGen_cis_eQTLs	NA	No	NA	NA	rs11674832	5
Thickness	All Immune Traits	ENSG00000081148	IMPG2	3	100941390	101039404	-1	protein_coding	50939	IMPG2	1.4748151437863e-08	-0.183141888	2	1.784	2	3.28452e-17	1.46480975408162e-14	PsychENCODE_eQTLs	NA	Yes	Left_Ventricle:Neural_Progenitor_Cell	1e-09	rs11720205	7
Thickness	All Immune Traits	ENSG00000169567	HINT1	5	130494720	130507428	-1	protein_coding	3094	HINT1	0.0842644971048886	-0.379107133	31	10.93	197	2.0671e-11	0	PsychENCODE_eQTLs:eQTLGen_cis_eQTLs:GTEx/v8/Cells_EBV-transformed_lymphocytes:GTEx/v8/Brain_Spinal_cord_cervical_c-1	NA	Yes	Promoter_anchored_loops	1e-09	rs7443930;rs2526303;rs78021282;rs6894951;rs2108450	8
Thickness	All Immune Traits	ENSG00000186687	LYRM7	5	130506503	130541119	1	protein_coding	90624	LYRM7	0.0135019993167191	-1.324069291	80	12.69	211	6.1281e-33	0	PsychENCODE_eQTLs:eQTLGen_cis_eQTLs:GTEx/v8/Brain_Nucleus_accumbens_basal_ganglia	NA	Yes	Promoter_anchored_loops	1e-09	rs7443930;rs2526303;rs78021282;rs6894951;rs2108450;rs247008	8
[truncated: 49 more rows]

## Sheet: ST10
Trait 1	Trait 2	Category	GeneSet	N_genes	N_overlap	p	adjP	genes
[truncated: 31 more rows]

[truncated: 4 more sheets: ST11, ST12, ST13, ST14]
